# Supplementary material for: Lung disease in relation to unique monocyte-macrophage subpopulations induced by combined inhalant endotoxin and collagen-induced arthritis
Source: Front Immunol. 2025 Apr 9;16:1557583. doi: 10.3389/fimmu.2025.1557583 (PMC12014730; doi:10.3389/fimmu.2025.1557583)
Supplement: Supplementary file 4 [file Table1.xlsx]

## Sheet: Sham, p<0.05
Sham, p<0.05
FeatureName	Saline Average	Saline Log2 Fold Change	Saline P-Value
Fabp1	2.7737	2.38659	6.07418e-21
Nrg4	1.07389	1.73363	5.07577e-11
Ear1	2.46923	1.71263	5.31174e-11
Htr2c	1.37308	1.70937	1.15992e-10
Krt79	1.53884	1.70902	6.01982e-11
Plet1	2.95562	1.70462	4.94401e-11
Kcnip4	7.57214	1.68168	1.16443e-10
Lpl	7.45091	1.6733	1.0674e-10
Spp1	7.52793	1.65488	2.07086e-10
Nav2	2.11891	1.59605	1.23704e-09
Ctsk	1.89576	1.5902	2.55649e-09
Frmd4a	1.07042	1.51133	1.15193e-08
Il18	1.46693	1.50585	1.12561e-08
Cd36	1.60729	1.49359	2.7178e-08
Ear2	3.73032	1.42526	8.77081e-08
Abcg1	5.919	1.39896	1.39791e-07
Ltc4s	1.0061	1.39387	2.37609e-07
Chil3	7.85962	1.38595	2.30755e-07
Sort1	1.26043	1.38494	2.31756e-07
Prkn	1.00775	1.37598	3.56422e-07
Glul	1.29111	1.35139	4.8363e-07
Mrc1	4.19758	1.33119	7.92421e-07
Dip2c	1.13161	1.31608	1.38657e-06
Cd164	2.36071	1.27838	2.30274e-06
Agap1	1.15174	1.24864	5.30992e-06
Mt1	2.06597	1.24476	8.38688e-06
Tcf7l2	5.40539	1.23913	5.85561e-06
Olr1	1.79036	1.23717	8.08572e-06
Trf	2.7135	1.23611	6.33817e-06
Fcgrt	1.42817	1.22592	8.08572e-06
Atp6v0d2	2.27906	1.21864	1.02462e-05
Nceh1	2.38808	1.18609	1.78196e-05
Pparg	1.1143	1.16772	3.70416e-05
Sept9	1.49414	1.15567	3.38997e-05
Pnpla8	1.22876	1.14955	3.85334e-05
Cdc42ep3	2.14085	1.14726	3.85796e-05
Ncoa4	1.17466	1.12977	5.89773e-05
F7	1.10902	1.12398	7.43449e-05
Acox1	1.23849	1.12045	7.27136e-05
Idh1	1.0033	1.06617	0.000205106
Pde4d	3.01467	1.06228	0.000215263
Mapk3	1.40376	1.03276	0.000349142
Abhd12	2.18769	1.02788	0.000383071
Adipor2	1.95035	0.98034	0.000866829
Sept11	1.20386	0.979305	0.000905087
Plin2	5.51161	0.977182	0.000898122
Lipa	1.87728	0.968793	0.00106614
Tgm2	1.79679	0.962888	0.00124559
Atp13a3	1.47154	0.959373	0.00122832
Klhdc4	1.04321	0.942838	0.00170003
Lrp12	1.30067	0.940612	0.00181101
Ptpn12	3.6749	0.939447	0.00166751
Cd9	8.65328	0.938456	0.00164776
Mertk	1.02507	0.928961	0.00227475
Unc119	1.07141	0.928077	0.00202364
Plekhg1	1.10341	0.926552	0.00230665
Mctp1	1.79811	0.910669	0.00268861
Gm10076	1.06036	0.892094	0.00340496
Bcar3	1.26455	0.891904	0.00361919
Eepd1	1.04799	0.869172	0.00518608
Colgalt1	1.01715	0.868273	0.00500631
Dapk1	1.99455	0.845631	0.00697008
Hebp1	1.39271	0.840128	0.00746801
Aplp2	1.97064	0.836215	0.00750631
Shtn1	1.10951	0.827561	0.00904102
Itgax	1.51723	0.826953	0.00898967
Ptms	2.71729	0.82415	0.00898967
S100a1	1.12551	0.82048	0.0105276
Atp6v1b2	1.80042	0.814792	0.0102012
Mtss1	1.24756	0.814029	0.0105522
Anxa2	5.0394	0.80645	0.0110864
Gpcpd1	2.41728	0.805198	0.0114958
Pik3ap1	2.29984	0.803327	0.0120818
Dstn	1.28368	0.799571	0.0127611
Dmxl2	1.58007	0.796399	0.0133511
Cdk14	1.52284	0.789764	0.0151345
Wwox	1.43015	0.788696	0.0151306
Lrp1	1.79119	0.780624	0.0161378
Sirpa	5.20582	0.7784	0.0160722
Evl	1.42833	0.770887	0.0182406
F11r	1.04255	0.756414	0.0227318
Sgk1	3.04386	0.755269	0.0222834
Ucp2	4.53965	0.750501	0.0226369
Tmcc3	1.78723	0.749475	0.0245301
Baz1a	2.5992	0.741716	0.0253685
Ywhah	1.46379	0.736816	0.0272059
Sh3bgrl	2.06283	0.733254	0.0285262
Cd44	10.7651	0.731229	0.0285262
Dbi	2.19693	0.729618	0.0298369
Lmo4	2.15982	0.726445	0.0309834
Plcb1	1.97476	0.721769	0.0361908
Dst	2.26884	0.721612	0.0341237
Wdfy3	1.20963	0.717351	0.0355776
Dhrs3	1.46693	0.714625	0.0358491
Zfp608	1.6792	0.714069	0.0361126
Iqgap1	8.0737	0.711938	0.0354548
Slpi	2.16212	0.709111	0.039641
Ctsd	18.244	0.708253	0.0375601
Laptm5	7.97639	0.706789	0.0375601
Axl	1.55995	0.702925	0.0413428
Xbp1	1.26191	0.695443	0.0440998
Fam129a	1.67029	0.693793	0.0443749
Rab11fip1	1.41679	0.692862	0.0461909
Reep5	2.44878	0.691492	0.0448581
Cd63	1.01385	-0.773898	0.0436789
Gm8797	0.707074	-0.78491	0.036367
Trem2	0.724392	-0.785007	0.0393923
Ly6e	2.37984	-0.791198	0.0340395
Fgl2	0.629389	-0.796729	0.035167
Basp1	0.835228	-0.806524	0.0345053
Arid5b	0.865081	-0.811241	0.0296879
Cd86	0.918684	-0.818825	0.0279345
Ifngr1	0.693054	-0.830182	0.0238301
Timp2	0.474846	-0.835306	0.0236383
Itgam	0.450436	-0.847545	0.0203357
Lgals1	1.3932	-0.8811	0.0147197
Psmb10	0.451425	-0.881372	0.0138902
Cfb	0.727525	-0.898634	0.013266
Psme1	0.760347	-0.909153	0.00991843
H2-DMa	0.944414	-0.9126	0.00985854
Tspo	1.63796	-0.925857	0.00813979
Isg15	0.520533	-0.929071	0.0108655
B2m	8.4288	-0.941506	0.00660479
Cd52	4.12699	-0.94294	0.00655203
Ltb	1.10869	-0.945837	0.00676453
Fyb	0.97971	-0.949809	0.00649764
Ccr2	0.50272	-0.966158	0.00620783
Rora	0.447302	-0.986624	0.00516943
C3	0.787561	-0.98866	0.00414884
Ifitm2	1.52515	-0.99278	0.00395461
Psme2	0.55352	-0.993952	0.00377423
Socs3	0.461651	-0.996068	0.00396601
S100a6	3.86689	-0.999976	0.00350874
Ptpn18	0.743524	-1.0041	0.00323852
Hp	0.914231	-1.01304	0.00322919
Wfdc17	3.51788	-1.03504	0.00275451
Ly86	0.505359	-1.03806	0.00230665
S100a9	24.5378	-1.0436	0.002333
Acod1	0.738741	-1.04635	0.00249104
Emb	0.800261	-1.06672	0.00158628
H2-D1	12.201	-1.06704	0.00141749
Rnaset2a	0.378524	-1.12834	0.000679013
Mafb	0.423881	-1.22131	0.000303205
H2-K1	4.96815	-1.26574	8.56851e-05
Inpp4b	0.89279	-1.36229	2.76585e-05
S100a4	1.3523	-1.42936	8.62397e-06
H2-DMb1	0.465775	-1.47043	3.98194e-06
Skap1	0.364835	-1.51766	2.44338e-06
Cd74	13.5553	-1.54789	9.65629e-07
S100a8	8.53882	-1.55023	1.36074e-06
H2-T23	0.614215	-1.55189	8.31566e-07
Ifitm3	1.23965	-1.55421	1.03479e-06
Psmb8	0.92891	-1.56346	6.62768e-07
Retnlg	1.79185	-1.5978	1.03492e-06
Psmb9	0.430314	-1.59852	3.89642e-07
Ms4a4b	0.309747	-1.61512	5.25027e-07
Inhba	0.227609	-1.63621	1.73704e-06
Ms4a6c	0.421242	-1.67576	1.33374e-07
Trbc2	0.302819	-1.7177	9.22496e-08
Irf1	0.518554	-1.73972	3.51217e-08
Cxcl16	0.280223	-1.76785	3.21492e-08
Plac8	0.882894	-1.8013	1.72505e-08
H2-Aa	4.2784	-1.84202	5.01441e-09
Stat1	0.372422	-1.88174	2.38497e-09
H2-Ab1	4.13375	-1.9069	1.49342e-09
St6galnac3	0.2634	-1.93403	2.41778e-09
Fmnl2	0.206993	-2.02808	3.6851e-10
Ifitm1	0.356258	-2.07341	2.3814e-10
Gzma	0.268348	-2.19264	7.29339e-09
Ly6a	0.179284	-2.39543	1.42614e-13
Nkg7	0.130133	-2.47838	6.93744e-13
Cd3g	0.160151	-2.49851	1.94598e-14
Ccl5	0.837372	-2.51277	1.07226e-12
H2-Q7	0.166749	-2.5907	6.13054e-16
AW112010	0.680519	-2.60041	8.6207e-16
Lcn2	0.243608	-2.62027	3.12032e-15
Ly6c2	0.152894	-2.66852	9.77437e-16
Icos	0.108857	-2.81212	1.19029e-16
Gbp2	0.0959918	-2.98811	3.77451e-18
Apoe	3.64323	-2.9889	3.10849e-19
C1qa	0.289955	-3.33652	2.27327e-22
C1qb	0.290284	-3.515	1.10839e-24
C1qc	0.148606	-3.68609	2.10419e-26
Cxcl9	0.0280388	-4.77372	1.27694e-26
Ly6i	0.0202869	-4.96879	4.42305e-39
Saa3	0.0133597	-7.96923	7.94233e-63

## Sheet: LPS,  p<0.05
LPS alone, p<0.05
FeatureName	LPS Average	LPS Log2 Fold Change	LPS P-Value
Pf4	1.13469	2.95821	4.60611e-22
Car4	1.56752	2.7644	3.23826e-24
Cxcl3	1.47261	2.48801	1.10608e-15
Inhba	1.16572	1.39922	7.07089e-05
Plet1	2.52378	1.07813	0.00350911
Krt79	1.29326	1.04692	0.00604106
F7	1.14199	1.03949	0.00600555
Olr1	1.76375	1.0371	0.00662502
Lpl	6.28972	1.03178	0.00657539
Kcnip4	6.35178	1.02402	0.00770547
Klhdc4	1.1267	0.987153	0.0106935
Abcg1	5.36541	0.985508	0.0106021
Il18	1.27387	0.9737	0.0131741
Htr2c	1.11461	0.973236	0.0174678
Ccl6	11.2403	0.968842	0.0127818
Il1rn	1.36628	0.929089	0.0302253
Atp6v0d2	2.13681	0.91766	0.0264752
Chil3	6.86379	0.897505	0.0333043
Mrc1	3.71825	0.886105	0.0379161
AW112010	1.6629	-1.10695	0.0213429
Stat1	0.563122	-1.13476	0.0149185
Mafb	0.414812	-1.17878	0.0133658
Plac8	1.18169	-1.24825	0.00630618
H2-Q7	0.36895	-1.25547	0.00483833
H2-DMb1	0.495584	-1.28614	0.00369655
S100a8	9.13682	-1.35493	0.00206793
Cd74	14.3909	-1.36506	0.00145967
Irf1	0.609213	-1.39314	0.00113827
Cd3g	0.296849	-1.43965	0.0010003
Ly6a	0.302096	-1.48386	0.00058406
Ly6c2	0.301412	-1.51727	0.00055273
Gbp2	0.232505	-1.52554	0.00055273
Ifitm1	0.469116	-1.54496	0.000404918
Icos	0.227941	-1.57078	0.000288638
St6galnac3	0.296164	-1.6526	0.000101582
H2-Aa	4.50772	-1.66353	5.60525e-05
H2-Ab1	4.49471	-1.67817	4.84697e-05
Nkg7	0.203527	-1.6838	0.000239086
Gzma	0.342482	-1.71209	0.000815726
Retnlg	1.49953	-1.78368	2.54471e-05
Cxcl9	0.182536	-1.86852	0.000685171
C1qb	0.573162	-2.37686	5.67156e-09
C1qa	0.495356	-2.41456	4.20005e-09
Saa3	0.532548	-2.47381	5.91469e-08
Ly6i	0.0946903	-2.57732	8.41147e-10
C1qc	0.264448	-2.706	4.50362e-11
Apoe	3.2124	-3.05667	4.8675e-14

## Sheet: CIA
CIA alone, p<0.05
FeatureName	CIA Average	CIA Log2 Fold Change	CIA P-Value
Retnlg	8.63868	1.45281	5.97385e-06
Gzma	1.65418	1.12134	0.0113053
S100a8	35.074	1.12045	0.00128199
Mmp12	1.46396	1.03704	0.0182342
Ifitm1	1.85065	0.898841	0.035314
S100a9	67.1589	0.885989	0.032212
Cd164	0.781462	-0.955662	0.0493684
Ncoa4	0.408909	-0.965388	0.0466926
Sort1	0.387242	-1.01532	0.0304874
Klhdc4	0.377327	-1.02572	0.0276787
Olr1	0.575998	-1.02877	0.0296204
F7	0.36172	-1.07745	0.0167455
Ear2	1.0758	-1.09697	0.0137199
Cd36	0.45114	-1.10215	0.0156176
Ctsk	0.513752	-1.10625	0.0156176
Nrg4	0.272851	-1.13563	0.0116853
Spp1	1.89398	-1.19391	0.00497127
Ltc4s	0.273034	-1.21465	0.00440661
Htr2c	0.328853	-1.24527	0.00412508
Abcg1	1.50674	-1.31668	0.00108774
Cxcl3	0.229701	-1.32794	0.00740506
Il18	0.3485	-1.36766	0.000623047
Kcnip4	1.63123	-1.43193	0.000374704
Ear1	0.514303	-1.4699	0.000246472
Plet1	0.605927	-1.49948	0.000150588
Lpl	1.44945	-1.59948	3.76828e-05
Krt79	0.284418	-1.66192	1.87251e-05
Fabp1	0.384855	-1.81676	3.76343e-06
Pf4	0.0795049	-2.38227	1.62199e-07
Car4	0.101171	-2.58326	2.88998e-11
Saa3	0.477764	-2.70879	9.81974e-11

## Sheet: CIA+LPS
CIA+LPS, p<0.05
FeatureName	CIA+LPS Average	CIA+LPS Log2 Fold Change	CIA+LPS P-Value
Saa3	7.45197	4.56064	1.53113e-63
Ly6i	1.18791	2.86353	1.72956e-31
C1qb	5.20403	1.96127	4.98266e-15
Gbp2	1.20968	1.95456	1.09572e-14
C1qc	2.95037	1.9086	4.03565e-14
Apoe	45.2931	1.90619	2.18896e-14
C1qa	4.44961	1.82537	7.564e-13
Icos	1.12962	1.66967	8.03201e-11
Ly6a	1.40888	1.65292	6.79314e-11
Ly6c2	1.42621	1.62941	2.90041e-10
Cxcl9	1.0838	1.62846	1.99512e-07
St6galnac3	1.47977	1.52105	4.77165e-09
Cd3g	1.28429	1.49684	7.79221e-09
AW112010	5.82326	1.49388	5.07389e-09
Ccl5	6.71287	1.4683	1.89671e-07
Nkg7	1.01491	1.449	9.94443e-08
H2-Q7	1.39714	1.44469	1.47146e-08
Stat1	1.91755	1.35066	1.74796e-07
Plac8	4.21475	1.27593	1.578e-06
H2-Ab1	21.0762	1.27407	1.18859e-06
H2-Aa	20.5445	1.2181	4.27597e-06
Fmnl2	1.10313	1.17677	1.84682e-05
Psmb9	1.74212	1.1637	1.34372e-05
Irf1	2.28932	1.16018	1.60722e-05
Ifitm3	4.85661	1.14875	2.16862e-05
Ms4a6c	1.77048	1.1337	3.05224e-05
Lcn2	1.85368	1.10146	0.000100834
Cxcl16	1.23216	1.09832	7.16389e-05
Cd74	51.8604	1.09305	5.85734e-05
S100a4	4.80477	1.08955	7.32889e-05
Psmb8	3.57533	1.08268	6.69627e-05
Inpp4b	3.0161	1.06288	0.000133799
H2-T23	2.32784	1.05944	0.000108743
Ifitm1	1.8733	1.05826	0.000229301
Trem2	1.67095	0.953637	0.000916133
Skap1	1.2999	0.948721	0.00110703
H2-DMb1	1.59963	0.928344	0.00132186
H2-K1	15.046	0.925568	0.0012069
Gzma	1.44969	0.924538	0.0100771
C3	2.01178	0.910968	0.00172419
Ltb	2.76133	0.910444	0.00168656
Rora	1.13564	0.897742	0.00265636
Trbc2	1.19435	0.889239	0.00306894
Fgl2	1.42435	0.88537	0.00274729
Fyb	2.41348	0.875601	0.0029911
Itgam	1.04527	0.874356	0.0031057
Mafb	1.22085	0.863346	0.00483839
Emb	2.09542	0.855496	0.0040219
H2-D1	31.7641	0.840475	0.0046228
Arid5b	1.93918	0.839142	0.00528215
Rnaset2a	1.02093	0.837181	0.00519008
Pla2g7	1.19221	0.83656	0.00549437
Ptpn18	1.85698	0.828759	0.00574041
Ly86	1.27741	0.808188	0.00819612
Ms4a4b	1.10771	0.801308	0.0105236
Psmb10	1.03797	0.80025	0.00892602
Lst1	2.85829	0.797584	0.00929418
H2-DMa	2.20841	0.797281	0.00929418
Hp	2.23576	0.761949	0.015698
Psme2	1.33742	0.759637	0.0153712
Acod1	1.83535	0.752242	0.0196859
B2m	19.54	0.733272	0.0205882
Cd274	1.74656	0.732968	0.0245808
S100a6	9.27085	0.731708	0.0220336
Cd52	9.56156	0.729642	0.0218017
Ly6e	5.02746	0.718369	0.0252077
Ifngr1	1.49509	0.714488	0.0275147
Isg15	1.18734	0.710564	0.0357237
Ifitm2	3.59881	0.702561	0.0326697
Timp2	1.02236	0.702162	0.0334858
Psme1	1.70374	0.695347	0.0339738
Prdx5	4.20616	0.691553	0.0358369
Ywhah	0.71203	-0.722244	0.0466768
Wdfy4	0.539751	-0.72371	0.0484341
Senp2	0.54777	-0.724066	0.0471475
Nlrp3	1.20581	-0.724718	0.0484653
Osm	0.634697	-0.735215	0.0457879
Rock2	0.728069	-0.738888	0.039581
Dbi	1.06203	-0.739321	0.0392589
B4galnt1	0.569538	-0.748236	0.0358369
Zfp608	0.809411	-0.756841	0.03354
Clec4n	1.02021	-0.761288	0.0333164
Ccdc88a	1.13177	-0.768943	0.0297042
Baz1a	1.22099	-0.781893	0.0246153
Iqgap1	3.83425	-0.785622	0.0231482
Ptms	1.21641	-0.805279	0.0193701
Wwox	0.648875	-0.808129	0.0197382
Dst	1.04928	-0.825817	0.0160707
Dmxl2	0.706731	-0.827962	0.0153274
Axl	0.725348	-0.830697	0.0149425
Mmp12	0.578703	-0.831271	0.0424834
Cdkn1a	1.31107	-0.832962	0.0143722
Xbp1	0.586436	-0.837552	0.0135678
Hebp1	0.607345	-0.840164	0.0134231
Dhrs3	0.67322	-0.845048	0.012397
Slpi	0.986702	-0.859506	0.0110827
Wdfy3	0.549918	-0.859822	0.0106611
Sh3bgrl	0.930135	-0.862244	0.00999608
Cdk14	0.664485	-0.877408	0.00903744
Lmo4	0.965078	-0.883743	0.00774503
Atp6v1b2	0.77189	-0.889874	0.00719053
Ccnd2	0.732222	-0.892619	0.00711232
Evl	0.619374	-0.902938	0.00620144
F11r	0.453253	-0.909353	0.006015
Sirpa	2.22703	-0.921482	0.00470119
Lrp1	0.76473	-0.923233	0.00476253
Sgk1	1.31322	-0.92406	0.00475844
Mctp1	0.7232	-0.932107	0.00438189
Tmcc3	0.769026	-0.933129	0.00441003
Anxa2	2.11088	-0.93764	0.00378167
Gpcpd1	1.00203	-0.957003	0.00302911
Pik3ap1	0.942881	-0.977904	0.00235901
Aplp2	0.79552	-0.980574	0.0021955
Slc7a2	0.948752	-0.9847	0.00226728
Rab11fip1	0.605483	-0.988668	0.0020922
Dstn	0.51698	-1.01199	0.00148113
Shtn1	0.436784	-1.03103	0.00118775
Mtss1	0.492205	-1.03727	0.00104954
S100a1	0.44108	-1.04421	0.00107612
Gm10076	0.402844	-1.04596	0.000905728
Mertk	0.383081	-1.04807	0.00103026
Dapk1	0.759575	-1.07584	0.000625957
Cd36	0.47588	-1.08241	0.000784404
Unc119	0.391674	-1.08717	0.00050759
Naaa	0.58615	-1.10292	0.000426262
Cd9	3.10088	-1.11475	0.00031864
Atp13a3	0.518126	-1.13021	0.000265221
Mapk3	0.471154	-1.16179	0.000160487
Sept11	0.409145	-1.17723	0.000129003
Colgalt1	0.3616	-1.17841	0.000128553
Bcar3	0.442226	-1.18981	0.000109564
Plin2	1.84667	-1.20353	7.87492e-05
Eepd1	0.364607	-1.21487	7.71584e-05
Ptpn12	1.2366	-1.22248	5.83436e-05
Pde4d	0.963503	-1.22597	5.96501e-05
Lipa	0.622095	-1.2281	5.53044e-05
Tgm2	0.592451	-1.24077	4.89428e-05
Dab2	0.382651	-1.24154	5.02969e-05
Abhd12	0.699571	-1.2484	3.97875e-05
Lrp12	0.42633	-1.26634	3.30851e-05
Plekhg1	0.361027	-1.27916	2.78121e-05
Sept9	0.443085	-1.29146	1.92833e-05
Idh1	0.306178	-1.30186	1.74268e-05
Adipor2	0.580422	-1.40264	2.61787e-06
Itgax	0.472443	-1.43316	1.5762e-06
Klhdc4	0.305033	-1.45759	1.07166e-06
Cdc42ep3	0.567103	-1.48714	5.1997e-07
Nceh1	0.614791	-1.50996	3.47063e-07
Ccl6	2.96011	-1.51857	2.77108e-07
Agap1	0.284554	-1.53884	2.38182e-07
Glul	0.305606	-1.5474	1.86479e-07
Ncoa4	0.301309	-1.55167	1.63201e-07
Acox1	0.317062	-1.56093	1.39126e-07
Tcf7l2	1.32138	-1.56282	1.28958e-07
Pf4	0.141346	-1.57227	1.12158e-05
Ltc4s	0.22856	-1.59002	1.10986e-07
Pnpla8	0.30489	-1.59401	6.70952e-08
Cd164	0.533163	-1.66912	1.37356e-08
Fcgrt	0.32365	-1.69541	8.91381e-09
Pparg	0.234002	-1.85513	4.90101e-10
Prkn	0.195479	-1.85855	4.06152e-10
Mt1	0.411007	-1.89575	2.57493e-10
F7	0.226125	-1.92989	6.23774e-11
Trf	0.502516	-2.01606	6.61306e-12
Dip2c	0.188605	-2.13619	6.40645e-13
Nav2	0.319354	-2.14145	5.67486e-13
Sort1	0.198773	-2.18445	1.34423e-13
Ear2	0.5482	-2.27383	1.47244e-14
Abcg1	0.860536	-2.30549	4.54821e-15
Atp6v0d2	0.349714	-2.32409	4.11986e-15
Olr1	0.272095	-2.3281	5.69148e-15
Mrc1	0.606056	-2.35446	1.69268e-15
Spp1	0.89462	-2.48469	8.4241e-17
Il18	0.172136	-2.58059	5.0265e-18
Chil3	0.941592	-2.6143	2.21726e-18
Frmd4a	0.119149	-2.65879	1.81354e-18
Ear1	0.222831	-2.87981	3.21282e-21
Ctsk	0.174141	-2.91326	3.63097e-21
Cxcl3	0.073036	-3.21501	1.59136e-19
Lpl	0.545622	-3.21689	8.62958e-26
Krt79	0.0995295	-3.38514	6.156e-27
Kcnip4	0.423323	-3.61822	1.52331e-30
Nrg4	0.0527005	-3.78458	3.70642e-31
Plet1	0.126309	-4.00588	2.17143e-35
Htr2c	0.0547054	-4.10538	5.4298e-35
Car4	0.0292144	-4.5505	9.70909e-40
Fabp1	0.0380933	-5.38941	1.37813e-51
