# Supplementary material for: Lung disease in relation to unique monocyte-macrophage subpopulations induced by combined inhalant endotoxin and collagen-induced arthritis
Source: Front Immunol. 2025 Apr 9;16:1557583. doi: 10.3389/fimmu.2025.1557583 (PMC12014730; doi:10.3389/fimmu.2025.1557583)
Supplement: Supplementary file 5 [file Table2.xlsx]

## Sheet: CIA vs. Sham, p<0.05
CIA vs. Sham, p<0.05
FeatureName	CIA Average	CIA Log2 Fold Change	CIA P-Value
C1qc	1.97578	3.68595	1.4181e-41
C1qb	3.21446	3.42285	3.3473e-37
C1qa	3.03596	3.34207	7.07699e-35
Apoe	29.5323	2.9735	1.81627e-30
Lcn2	1.6006	2.66972	3.32388e-24
Gzma	1.70709	2.62318	1.35196e-15
H2-Q7	1.04748	2.60457	2.20608e-26
AW112010	4.06279	2.53203	6.74184e-24
Ifitm1	1.90984	2.37648	6.14846e-20
Ccl5	4.35365	2.33262	3.15385e-14
Retnlg	8.91498	2.26923	6.24245e-19
H2-Ab1	17.7591	2.05754	2.38636e-17
S100a8	36.1958	2.03824	2.19932e-16
H2-Aa	17.9319	2.0219	7.57014e-17
Trbc2	1.16913	1.90291	7.74886e-14
Irf1	1.98279	1.8892	9.1124e-15
St6galnac3	1.0039	1.88421	4.41914e-13
Ms4a4b	1.14772	1.84363	3.31657e-13
Plac8	3.24515	1.83234	3.07898e-13
Stat1	1.36847	1.83167	6.09045e-14
H2-DMb1	1.5843	1.72035	2.1012e-12
Cd74	45.6764	1.70713	2.04005e-12
Skap1	1.17349	1.63963	9.63609e-11
Ms4a6c	1.32395	1.60631	1.42997e-10
Psmb9	1.33475	1.58731	7.23734e-11
Psmb8	2.87603	1.58486	5.97031e-11
H2-T23	1.85527	1.54912	1.83006e-10
Ifitm3	3.52578	1.46245	5.26838e-09
S100a9	69.3069	1.45254	6.21849e-09
Mafb	1.18922	1.4425	4.18442e-08
S100a4	3.75412	1.42751	1.52266e-08
Inpp4b	2.34547	1.34789	1.08117e-07
Ccr2	1.21328	1.22539	2.54937e-06
H2-K1	11.7613	1.19779	1.55313e-06
Emb	1.84712	1.16113	5.02886e-06
Hp	2.10312	1.15632	6.96794e-06
Ly86	1.16023	1.15334	6.29292e-06
S100a6	8.65917	1.11758	1.24531e-05
Ifitm2	3.35373	1.09129	2.43752e-05
Socs3	1.01186	1.08644	3.14835e-05
Ptpn18	1.62807	1.08511	2.14476e-05
Cd86	1.97919	1.0617	4.68096e-05
Cd52	8.82346	1.05078	3.96243e-05
H2-D1	25.9027	1.04064	4.53067e-05
H2-DMa	1.99871	1.03601	6.39735e-05
Lgals1	2.91488	1.01951	0.000111152
Wfdc17	7.21358	0.990528	0.000278241
Tspo	3.35127	0.987291	0.000143147
Fyb	1.93845	0.938927	0.000434058
Gm8797	1.37264	0.911438	0.00059718
Psme1	1.47478	0.91019	0.000615386
Psme2	1.06624	0.900207	0.000785645
Acod1	1.39121	0.867628	0.0022568
Ifngr1	1.2995	0.861336	0.00153249
Ltb	2.06427	0.851247	0.00183373
B2m	15.534	0.836565	0.00192677
Cd63	1.8403	0.814557	0.00387575
Hcst	1.09334	0.804657	0.00370355
Pycard	1.08993	0.795842	0.00422191
Rgs1	1.58695	0.760014	0.00959292
Plxdc2	1.70254	0.751974	0.0113365
Trem2	1.25649	0.748995	0.00963521
Rabgap1l	1.51495	0.713084	0.0158308
Ly6e	3.99135	0.700534	0.0152223
C3	1.30045	0.678004	0.0231397
Ctss	15.5457	0.676493	0.0216922
Arid5b	1.4257	0.675231	0.0231575
Ppib	1.69553	0.671013	0.0225311
Gas5	1.55209	0.639304	0.0338871
Tgfbi	1.38856	0.633585	0.0382265
Rpl21	6.45677	0.63085	0.0361094
Pglyrp1	1.10793	0.627853	0.0436353
Fgl2	1.00106	0.623949	0.0471474
Ptbp3	1.58998	-0.621617	0.0427995
Mob1a	0.717587	-0.622247	0.0441514
Kcnq1ot1	0.651077	-0.625541	0.0460537
Mtpn	1.02588	-0.626752	0.0412416
Wdfy4	0.724977	-0.627993	0.0451239
Atxn1	1.80619	-0.629343	0.041732
Luzp1	0.665289	-0.631791	0.0421462
Atp6v1e1	1.22143	-0.635716	0.0373778
Il1r2	0.743357	-0.63824	0.0474106
App	2.43188	-0.645047	0.0335027
Cap1	1.54602	-0.645305	0.0327763
Reep3	0.738052	-0.652386	0.0316381
Ywhab	1.11343	-0.654035	0.0300855
Dazap2	1.11873	-0.654585	0.0295873
Flna	1.04635	-0.655542	0.0299151
Creg1	1.52916	-0.656041	0.0303506
Atp6v1a	0.865766	-0.658628	0.0298343
Cebpb	6.03307	-0.666563	0.0257962
Ddx3x	1.15019	-0.668768	0.0255504
Cd2	0.680827	-0.669132	0.0265528
Cdkn1a	1.71524	-0.672606	0.0253533
Arpc5	1.76791	-0.672929	0.0233044
BC005537	1.30992	-0.675135	0.0231819
Cltc	0.99727	-0.680362	0.0220526
Ftl1	28.8098	-0.681618	0.0211792
Stk10	0.863113	-0.683744	0.02254
Rab1a	0.786181	-0.684328	0.021254
Eif4g2	1.4653	-0.688236	0.019316
Selenop	0.637624	-0.688278	0.0215168
Anxa5	1.86701	-0.690047	0.0195692
Gusb	0.642171	-0.690636	0.0203624
Pdcd6ip	0.723461	-0.692148	0.019297
Dusp5	1.0617	-0.698208	0.0180009
Cd302	0.86804	-0.701333	0.017846
Itgal	1.08595	-0.701799	0.0171735
Tagln2	2.3053	-0.707229	0.0153755
Fry	0.987606	-0.709233	0.0155468
Actr2	1.35256	-0.712953	0.0140747
Rassf3	0.717208	-0.713254	0.0147901
Ccdc88a	1.44939	-0.714559	0.0152223
Dst	1.42305	-0.718331	0.0149083
Clec4n	1.26293	-0.718885	0.0146659
Hvcn1	0.617348	-0.722646	0.0135799
Canx	1.23432	-0.724635	0.0123467
Scarb2	0.7534	-0.724814	0.0126879
Irf2bp2	0.726493	-0.730376	0.0120107
Aprt	1.23223	-0.73116	0.011477
Bnip3l	0.847386	-0.732061	0.0111937
Dab2	0.62417	-0.739438	0.0118994
Sgms2	0.922043	-0.746014	0.0113258
Chp1	0.732178	-0.747172	0.00926641
Prdx1	3.31943	-0.748918	0.00940296
B4galnt1	0.695986	-0.749251	0.0089935
Fam129a	1.02493	-0.749891	0.00890498
Rock2	0.898168	-0.753694	0.00856869
Axl	0.945161	-0.768179	0.0072792
Lmna	1.21897	-0.769518	0.00710289
Ctnnb1	1.40107	-0.776213	0.00606308
Itgax	0.911432	-0.78054	0.00606308
Slc6a6	1.00447	-0.780834	0.00570924
Gsap	1.47061	-0.782273	0.00571265
Ezr	1.09902	-0.79411	0.00462448
Ccl6	5.52525	-0.795719	0.00465799
Fn1	2.04305	-0.79743	0.00665839
Zfp608	0.991964	-0.804726	0.00417866
Mtss1	0.736536	-0.805554	0.00417866
Mpp7	1.09391	-0.811367	0.00479997
Wdr1	0.589304	-0.813358	0.00362454
Tmcc3	1.04616	-0.817945	0.00361988
Ccnd2	0.923749	-0.830073	0.00292922
Sgk1	1.76412	-0.832324	0.00278889
Reep5	1.41547	-0.836138	0.00242345
Wwox	0.823131	-0.842251	0.00261827
Iqgap1	4.63523	-0.846009	0.00195446
Rab11fip1	0.812141	-0.8481	0.00227635
Ucp2	2.58441	-0.858141	0.00168168
Laptm5	4.4988	-0.871614	0.0013308
Bcar3	0.709818	-0.878357	0.0014477
Dhrs3	0.823321	-0.878549	0.00134322
S100a1	0.630044	-0.882283	0.00156827
Baz1a	1.45393	-0.883459	0.00113863
Ywhah	0.817636	-0.885457	0.00114174
Cdk14	0.847954	-0.889988	0.00125411
Dbi	1.21821	-0.896054	0.000981239
Wdfy3	0.667752	-0.902416	0.00097191
Evl	0.787697	-0.903886	0.000878687
Sirpa	2.86391	-0.907542	0.000756666
Dmxl2	0.865955	-0.912909	0.000773093
Lmo4	1.1805	-0.916833	0.000682956
Myadm	0.538901	-0.922738	0.000712183
Lrp1	0.972637	-0.926244	0.000599117
Sh3bgrl	1.1193	-0.927352	0.000573743
Slc7a2	1.1805	-0.933699	0.000580128
Ctsd	9.83475	-0.9369	0.000471483
Xbp1	0.67571	-0.946368	0.000426303
Gpcpd1	1.2923	-0.948777	0.000386467
Eepd1	0.560123	-0.949	0.000487764
Large1	0.518057	-0.95515	0.00050689
F11r	0.549891	-0.968079	0.000329577
Cd44	5.67836	-0.96824	0.000257378
Dapk1	1.04938	-0.971837	0.000295781
Slpi	1.12461	-0.988347	0.00023861
Lrp12	0.674384	-0.992842	0.000218918
Pik3ap1	1.19055	-0.995235	0.000178343
Mctp1	0.926591	-1.00177	0.000166008
Colgalt1	0.523363	-1.00381	0.000161997
Anxa2	2.58062	-1.01092	0.000116325
Ptms	1.38458	-1.01806	0.000110532
Atp13a3	0.748094	-1.02128	0.000108004
Hebp1	0.706597	-1.02416	0.000111152
Aplp2	0.999165	-1.02516	9.35988e-05
Atp6v1b2	0.910106	-1.02951	9.05246e-05
Shtn1	0.560692	-1.02982	0.000103644
Plekhg1	0.548565	-1.0534	7.87739e-05
Mertk	0.507825	-1.05846	7.3046e-05
Dstn	0.62417	-1.08548	3.27275e-05
Plcb1	0.949898	-1.10111	3.76654e-05
Sept11	0.57263	-1.11716	1.7813e-05
Cd9	4.0518	-1.14009	9.03742e-06
Lipa	0.868608	-1.15713	7.57762e-06
Adipor2	0.902147	-1.15757	7.11633e-06
Unc119	0.492666	-1.16595	6.05737e-06
Ptpn12	1.68378	-1.17135	5.11626e-06
Vat1	0.443589	-1.17846	5.83846e-06
Abhd12	0.984006	-1.19795	3.08287e-06
Plin2	2.39549	-1.24753	9.32271e-07
Mapk3	0.597642	-1.2771	4.98866e-07
Syne1	0.414597	-1.28713	6.20629e-07
Acox1	0.513699	-1.3147	2.44389e-07
Agap1	0.474665	-1.32391	2.2727e-07
Gm10076	0.43203	-1.34039	1.01896e-07
Idh1	0.408155	-1.34257	1.24491e-07
Cdc42ep3	0.866713	-1.3498	8.05976e-08
Tgm2	0.724977	-1.35462	1.06503e-07
Dip2c	0.455906	-1.35664	1.32578e-07
Pde4d	1.1913	-1.38476	4.38953e-08
Pparg	0.433357	-1.40754	5.13794e-08
Pnpla8	0.47656	-1.41154	1.95281e-08
Atp6v0d2	0.882062	-1.41473	2.40796e-08
Nceh1	0.921665	-1.41879	1.62094e-08
Mt1	0.78675	-1.43806	3.65756e-08
Tcf7l2	2.05423	-1.44116	9.9065e-09
Klhdc4	0.389396	-1.4667	5.93923e-09
Fcgrt	0.521279	-1.49913	2.27213e-09
Trf	0.98988	-1.50009	2.08109e-09
Sept9	0.540985	-1.51076	1.521e-09
Ncoa4	0.421987	-1.52198	1.24986e-09
Glul	0.461022	-1.53074	1.06835e-09
Cd164	0.806456	-1.59476	1.43371e-10
Mrc1	1.42418	-1.60474	1.41397e-10
Prkn	0.340508	-1.61026	2.37176e-10
F7	0.373289	-1.61585	1.43199e-10
Chil3	2.6333	-1.62296	1.05416e-10
Olr1	0.594421	-1.63582	1.11832e-10
Nav2	0.675331	-1.69481	2.0435e-11
Sort1	0.399628	-1.70214	1.00678e-11
Frmd4a	0.336908	-1.71262	1.07899e-11
Ear2	1.1102	-1.79374	7.119e-13
Cd36	0.465569	-1.83257	1.06447e-12
Ltc4s	0.281767	-1.88091	8.57807e-14
Ctsk	0.530184	-1.88327	3.7312e-13
Abcg1	1.55493	-1.97382	1.65178e-15
Nrg4	0.281578	-1.97594	1.73322e-14
Spp1	1.95456	-1.99075	2.09957e-15
Htr2c	0.339371	-2.0613	1.63429e-15
Il18	0.359646	-2.073	1.05802e-16
Kcnip4	1.6834	-2.21464	2.00961e-18
Ear1	0.530753	-2.26298	4.11736e-19
Plet1	0.625307	-2.28592	7.11375e-20
Lpl	1.49581	-2.36179	4.23519e-21
Krt79	0.293515	-2.43501	1.19669e-21
Fabp1	0.397165	-2.84885	1.76059e-27

## Sheet: LPS vs. Sham, p<0.05
LPS vs. Sham, p<0.05
FeatureName	LPS Average	LPS Log2 Fold Change	LPS P-Value
Pf4	1.15613	2.42638	3.28808e-15
Inhba	1.18775	2.35573	1.52275e-16
Cxcl3	1.50043	1.52953	2.64108e-06
Ccl5	2.44082	1.51618	6.29733e-05
Car4	1.59714	1.43676	5.26872e-07
AW112010	1.69432	1.28875	2.76503e-05
Cfb	1.79499	1.27566	1.64368e-05
Ccl4	8.65991	1.14668	0.000455922
Isg15	1.14776	1.11349	0.000885368
Ccl3	4.73308	1.06186	0.00182568
Basp1	1.67712	0.978558	0.00553232
Wfdc17	6.71172	0.904858	0.0142899
Bst2	1.04895	0.891173	0.0237132
Ifi27l2a	2.09396	0.884868	0.0217668
Cd36	0.886915	-0.884628	0.0306081
Fabp1	1.52368	-0.891217	0.0280423

## Sheet: CIA+LPS vs. Sham, p<0.05
CIA+LPS vs. Sham, p<0.05
FeatureName	CIA+LPS Average	CIA+LPS Log2 Fold Change	CIA+LPS P-Value
Saa3	7.51859	9.10595	1.32414e-126
Ly6i	1.19853	5.86025	1.36617e-83
Cxcl9	1.09349	5.26429	1.26516e-48
C1qc	2.97675	4.30983	1.68851e-55
C1qb	5.25056	4.16334	3.00684e-53
C1qa	4.4894	3.93904	8.19429e-48
Gbp2	1.22049	3.65329	3.33763e-41
Apoe	45.698	3.63597	9.73264e-44
Icos	1.13972	3.37337	9.1065e-37
Ly6c2	1.43896	3.2202	1.27131e-34
AW112010	5.87533	3.09684	5.94678e-35
H2-Q7	1.40963	3.06548	3.53377e-35
Ccl5	6.77289	3.00277	1.43005e-25
Cd3g	1.29577	3.00217	1.13318e-31
Ly6a	1.42148	2.97308	6.59432e-32
Nkg7	1.02399	2.9617	2.74826e-27
Lcn2	1.87026	2.92693	6.89238e-29
St6galnac3	1.493	2.48931	8.95801e-23
Gzma	1.46266	2.43286	1.6072e-13
Fmnl2	1.11299	2.41302	1.22218e-21
Ifitm1	1.89005	2.39406	2.10474e-20
Stat1	1.9347	2.36376	1.99513e-22
H2-Ab1	21.2646	2.35008	3.72079e-22
H2-Aa	20.7281	2.26359	9.06742e-21
Plac8	4.25243	2.25495	6.99353e-20
Irf1	2.30979	2.14202	9.19284e-19
Cxcl16	1.24318	2.13589	6.05702e-18
Ms4a6c	1.78631	2.071	2.09564e-17
Psmb9	1.7577	2.01698	4.47082e-17
Trbc2	1.20503	1.97912	2.34786e-15
Ifitm3	4.90003	1.9699	5.49446e-16
Psmb8	3.60729	1.9443	4.10033e-16
Cd74	52.3241	1.9358	8.66785e-16
H2-T23	2.34866	1.92191	9.60146e-16
Ms4a4b	1.11762	1.83787	1.97233e-13
Skap1	1.31152	1.83262	1.51937e-13
S100a4	4.84773	1.82895	6.27433e-14
H2-DMb1	1.61393	1.77969	2.1629e-13
Inpp4b	3.04307	1.75613	9.86869e-13
S100a8	27.3535	1.66679	1.75901e-11
H2-K1	15.1805	1.5986	2.36146e-11
Retnlg	5.42669	1.58572	7.42663e-10
Mafb	1.23176	1.52579	2.43279e-09
Rnaset2a	1.03006	1.43103	3.88119e-09
Emb	2.11415	1.38853	1.34913e-08
H2-D1	32.0481	1.38041	1.01616e-08
C3	2.02977	1.35284	3.64623e-08
Rora	1.14579	1.34386	1.07991e-07
Ly86	1.28884	1.33757	5.20941e-08
Ptpn18	1.87358	1.32033	5.91035e-08
Ltb	2.78602	1.3164	8.00001e-08
Acod1	1.85176	1.31274	2.05403e-07
Fyb	2.43506	1.30056	1.18757e-07
Hp	2.25575	1.29	1.96779e-07
Psme2	1.34938	1.2725	2.21837e-07
S100a6	9.35374	1.26152	2.79685e-07
Ifitm2	3.63099	1.23851	5.64964e-07
H2-DMa	2.22815	1.22539	6.67453e-07
Socs3	1.08554	1.22041	1.00854e-06
Itgam	1.05462	1.21419	9.66467e-07
B2m	19.7147	1.21304	6.72068e-07
Cd52	9.64705	1.21215	7.13817e-07
Trem2	1.68589	1.20565	1.51358e-06
Psmb10	1.04725	1.20091	1.1833e-06
Isg15	1.19795	1.18942	4.17149e-06
Fgl2	1.43708	1.17807	2.56808e-06
Arid5b	1.95652	1.1644	3.08047e-06
Psme1	1.71898	1.16382	2.36378e-06
Ccr2	1.12499	1.14898	6.37576e-06
Wfdc17	7.83777	1.14288	8.11302e-06
S100a9	54.4847	1.13803	6.85318e-06
Tspo	3.62073	1.13148	4.64097e-06
Lgals1	3.05217	1.11852	9.03782e-06
Ifngr1	1.50846	1.10902	8.85666e-06
Timp2	1.0315	1.10611	1.17292e-05
Ly6e	5.07241	1.07894	1.38853e-05
Cfb	1.52565	1.05536	4.77442e-05
Gm8797	1.45037	1.02349	4.61105e-05
Pla2g7	1.20287	1.02281	5.73256e-05
Cd274	1.76218	0.986245	0.000159879
Pycard	1.20691	0.975488	0.000128109
Cd86	1.8087	0.964362	0.000191837
Rgs1	1.7681	0.948542	0.000304343
Basp1	1.61798	0.940986	0.000383544
Tgfbi	1.67346	0.935399	0.000281287
Lst1	2.88384	0.927839	0.000305582
Cd63	1.94438	0.926526	0.000415063
Rabgap1l	1.68921	0.902748	0.000623037
Hcst	1.1416	0.899547	0.000512467
Cers6	2.49372	0.876158	0.000787483
Ncf4	1.04826	0.86257	0.000947288
Prdx5	4.24377	0.861458	0.000952523
Mif	1.00362	0.85972	0.00104876
Hif1a	1.01676	0.842491	0.00138562
Pid1	2.26283	0.833575	0.00187904
Ctss	16.9366	0.832758	0.00152651
Csf1r	1.27077	0.824741	0.00187904
Npc2	4.99669	0.821373	0.00173783
Fcgr3	2.12932	0.802529	0.00237667
Cited2	1.05491	0.789942	0.00350123
Ppib	1.76435	0.761007	0.00438215
Ndfip1	1.76767	0.754757	0.00513079
Sod2	1.34923	0.751084	0.00609411
Lyst	1.25734	0.743038	0.00656377
Icam1	1.01315	0.732469	0.00866804
Ctsh	2.52681	0.72315	0.00772843
Furin	1.26297	0.72258	0.00928133
Adgre5	2.06806	0.716266	0.00867661
Samhd1	2.73357	0.700094	0.0105642
Ccl4	6.26126	0.693064	0.0177948
Phlpp1	1.18148	0.681018	0.0160643
Itga4	1.84512	0.671341	0.0162207
Grina	1.1679	0.667274	0.0173306
Gas5	1.52218	0.643837	0.0219959
G0s2	3.09826	0.639452	0.030859
Lilrb4a	2.09913	0.633681	0.0253168
Jun	2.26529	0.632299	0.0288581
Clec4e	1.26239	0.629595	0.0304362
Lyz2	92.515	0.627287	0.0273629
Gadd45b	2.07673	0.626393	0.0307184
Arl15	2.13742	0.613489	0.0330363
Tnfaip3	1.52103	0.612023	0.0339557
Ifnar2	1.19333	0.61096	0.0327834
Dock4	1.63749	0.608195	0.0368057
Ets1	1.29953	0.608104	0.0364725
Rac2	2.23697	0.60645	0.0338687
Fcer1g	8.23944	0.600169	0.0362391
Dgat1	1.03179	0.598011	0.0411534
Ndufa13	1.34562	0.597732	0.0378995
Cd300a	1.16631	0.595231	0.0407693
Emp3	2.17007	0.59203	0.0406497
Cd47	2.31196	-0.570171	0.0465594
Ywhae	1.23133	-0.572737	0.0458372
Stk10	0.910854	-0.573522	0.0486411
Lamtor2	0.798731	-0.580112	0.0431287
Cytip	2.34403	-0.580536	0.0422734
Aff4	0.895972	-0.586442	0.0406497
Slc15a3	0.812024	-0.588703	0.0402857
Ywhaz	1.5992	-0.591983	0.0365346
Mef2c	0.817659	-0.595727	0.0414994
Crip1	6.175	-0.600134	0.0341391
Glud1	1.17137	-0.608519	0.0306939
Itpr2	0.818093	-0.608881	0.0310491
Pcbp2	1.31542	-0.611042	0.0291683
Hnrnpm	0.735012	-0.61282	0.0293067
Rab14	0.920824	-0.617315	0.0272079
Rps6ka3	0.732411	-0.620919	0.0273629
Atxn1	1.77186	-0.624422	0.0262524
Dazap2	1.11502	-0.626802	0.0240033
Smarca5	0.647741	-0.627768	0.0245649
Cyb5a	0.657566	-0.628893	0.0245781
Cmpk1	0.686897	-0.632601	0.0230252
Tuba1b	0.908542	-0.63277	0.0237251
Ctsl	1.11805	-0.633854	0.0242627
Tubb5	0.97703	-0.636385	0.0228525
Svil	1.12195	-0.640817	0.020867
Ptges3	0.678517	-0.641944	0.0203481
Hnrnph1	0.660023	-0.644837	0.0199598
Atp6v1e1	1.1848	-0.647051	0.0189007
Gpx4	1.51944	-0.650568	0.0177215
Creg1	1.49805	-0.65309	0.018091
Hpcal1	0.703225	-0.654208	0.0180034
Ncf2	1.48317	-0.654493	0.0174821
Trib1	0.921402	-0.667165	0.0155662
Nr4a1	1.43145	-0.667252	0.0148783
Nap1l1	1.10562	-0.669627	0.0140641
Lrrfip1	1.27193	-0.670847	0.013676
Ddx3x	1.12166	-0.672408	0.0136737
Atp6v1a	0.832686	-0.682259	0.0125523
Cap1	1.4732	-0.682308	0.011501
Csf2rb	0.836732	-0.683329	0.0122961
Anxa4	0.67765	-0.683806	0.0124687
Kctd12	0.769689	-0.684876	0.0130208
Ncf1	0.862595	-0.695994	0.0100716
Gnb1	1.29303	-0.698587	0.00921824
Tm9sf3	0.722586	-0.698663	0.0095512
Dip2b	0.90074	-0.701191	0.00927913
Aff3	0.650775	-0.703968	0.0116325
Mob1a	0.660745	-0.708734	0.00832819
Csde1	1.01778	-0.712968	0.00760598
Pdcd6ip	0.689643	-0.728651	0.00624601
Tagln2	2.21948	-0.729343	0.00600552
Ebf1	1.40992	-0.729925	0.00853567
Tmed5	0.859705	-0.73445	0.00568589
Dock10	3.23813	-0.734581	0.00562962
Mcemp1	0.963737	-0.735777	0.00578182
Ywhab	1.0263	-0.73899	0.00520521
Fosl2	0.721141	-0.743306	0.0053427
Lmna	1.21009	-0.747479	0.00501517
Gusb	0.602516	-0.750035	0.00476175
Zfp36	2.87084	-0.75095	0.00450682
Cd2	0.627368	-0.754538	0.00457109
Ptbp3	1.40732	-0.765069	0.00341506
Larp4b	0.719407	-0.769855	0.00337316
Rassf3	0.67346	-0.771486	0.00333033
Actr2	1.26875	-0.772633	0.00304063
Aprt	1.1692	-0.77432	0.00310749
Dusp5	0.984543	-0.774458	0.00317585
Irf2bp2	0.687764	-0.776845	0.00311914
Arpc5	1.60642	-0.778512	0.0027494
BC005537	1.17859	-0.794947	0.00217544
Mpp7	1.08121	-0.795635	0.00285981
Scarb2	0.699323	-0.799696	0.0021196
Mtpn	0.889036	-0.800696	0.00200546
Rtn3	1.11935	-0.801564	0.00199164
Ifrd1	2.34533	-0.803654	0.00202431
Eif4g2	1.31889	-0.8075	0.00173052
Flna	0.919957	-0.808661	0.00178889
Rab1a	0.702936	-0.81321	0.00168444
Tlr2	0.864473	-0.818774	0.00162446
Fry	0.890192	-0.826455	0.00136762
Pld3	0.650631	-0.833908	0.00129654
Cltc	0.871842	-0.841674	0.00102411
Anxa5	1.63951	-0.844898	0.000970108
App	2.06979	-0.845001	0.000952453
Reep3	0.630113	-0.847896	0.000967124
Ezr	1.03121	-0.853399	0.000832609
Nlrp3	1.21659	-0.853862	0.00104876
Pbx1	0.926892	-0.859501	0.000914582
Luzp1	0.554257	-0.862612	0.000833883
Osm	0.640372	-0.863439	0.00102886
Canx	1.09276	-0.867758	0.00064589
Sgms2	0.82734	-0.869774	0.000823381
Ctnnb1	1.28335	-0.870223	0.000626153
Wdr1	0.550934	-0.877939	0.000570458
Senp2	0.552668	-0.912692	0.000315391
Fam129a	0.888747	-0.922971	0.00024379
Cd302	0.726632	-0.925259	0.000250622
Slc6a6	0.885135	-0.930696	0.000206115
Chp1	0.629391	-0.932813	0.000203666
Bnip3l	0.716662	-0.94118	0.0001707
Prdx1	2.83789	-0.942403	0.000172278
Laptm5	4.14075	-0.958635	0.000109748
Plcb1	1.02197	-0.963056	0.00017253
Cd44	5.51613	-0.977428	7.80267e-05
Gsap	1.25575	-0.97752	8.68202e-05
Clec4n	1.02933	-0.981323	9.88832e-05
Ctsd	9.29479	-0.985733	6.90024e-05
Reep5	1.24274	-0.991274	6.0742e-05
B4galnt1	0.57463	-0.993066	6.33668e-05
Wdfy4	0.544576	-1.00815	5.64009e-05
Rock2	0.734578	-1.01114	4.42765e-05
Cdkn1a	1.32279	-1.01479	4.35327e-05
Ccdc88a	1.14189	-1.02594	3.5775e-05
Ywhah	0.718396	-1.03954	2.32753e-05
Ucp2	2.22685	-1.04034	2.10391e-05
Dbi	1.07153	-1.04854	1.9877e-05
Zfp608	0.816648	-1.05268	1.93468e-05
Iqgap1	3.86853	-1.07423	9.43298e-06
Baz1a	1.23191	-1.08991	7.3758e-06
Axl	0.731833	-1.10459	6.6204e-06
Xbp1	0.59168	-1.10537	5.9421e-06
Dst	1.05867	-1.11242	6.14732e-06
Ccnd2	0.738769	-1.11983	4.65313e-06
Dhrs3	0.679239	-1.12347	4.11184e-06
Slpi	0.995524	-1.13163	4.66084e-06
Wdfy3	0.554835	-1.13706	3.22745e-06
Wwox	0.654676	-1.13997	3.40341e-06
Sh3bgrl	0.938451	-1.14898	2.13855e-06
Ptms	1.22728	-1.15943	1.63841e-06
Dmxl2	0.71305	-1.16058	1.83597e-06
Lmo4	0.973707	-1.16206	1.56289e-06
Naaa	0.591391	-1.18691	1.14721e-06
Cdk14	0.670426	-1.19627	9.94684e-07
Hebp1	0.612775	-1.1971	7.96822e-07
F11r	0.457305	-1.20147	8.26514e-07
Slc7a2	0.957235	-1.20353	7.50084e-07
Evl	0.624912	-1.20525	5.98565e-07
Sgk1	1.32496	-1.21269	5.20677e-07
Tmcc3	0.775902	-1.21645	5.5772e-07
Atp6v1b2	0.778792	-1.2217	3.75421e-07
Sirpa	2.24694	-1.22493	3.1115e-07
Rab11fip1	0.610897	-1.22626	4.05911e-07
Lrp1	0.771567	-1.22772	3.46652e-07
Anxa2	2.12976	-1.25532	1.40244e-07
Gpcpd1	1.01098	-1.27032	1.04205e-07
Pik3ap1	0.951311	-1.28624	8.06569e-08
Aplp2	0.802632	-1.30852	3.82836e-08
Dstn	0.521603	-1.31186	4.18213e-08
Mctp1	0.729666	-1.31383	4.30615e-08
Mtss1	0.496606	-1.34152	2.04114e-08
Shtn1	0.440689	-1.34464	2.15695e-08
S100a1	0.445024	-1.35118	2.7147e-08
Dapk1	0.766366	-1.39262	5.62273e-09
Gm10076	0.406446	-1.39595	3.91356e-09
Dab2	0.386073	-1.39976	6.83872e-09
Mertk	0.386506	-1.41966	3.85558e-09
Unc119	0.395175	-1.45145	8.79007e-10
Cd9	3.12861	-1.4805	2.92528e-10
Colgalt1	0.364833	-1.4917	3.25097e-10
Atp13a3	0.522759	-1.50569	1.80683e-10
Bcar3	0.44618	-1.51546	1.752e-10
Eepd1	0.367867	-1.52284	1.88423e-10
Sept11	0.412803	-1.55664	4.52845e-11
Ptpn12	1.24766	-1.57119	2.19006e-11
Mapk3	0.475366	-1.57472	2.20607e-11
Plin2	1.86318	-1.57745	1.78782e-11
Lipa	0.627657	-1.5932	1.36442e-11
Tgm2	0.597748	-1.60041	1.48437e-11
Lrp12	0.430142	-1.60888	1.35061e-11
Plekhg1	0.364255	-1.6114	1.50761e-11
Abhd12	0.705825	-1.64465	2.50475e-12
Pde4d	0.972117	-1.64547	3.05964e-12
Ccl6	2.98657	-1.65061	1.88246e-12
Itgax	0.476667	-1.68292	8.79522e-13
Idh1	0.308916	-1.71183	3.98938e-13
Adipor2	0.585611	-1.74829	8.0072e-14
Sept9	0.447047	-1.75332	7.12665e-14
Cd36	0.480135	-1.75564	4.52667e-13
Klhdc4	0.30776	-1.77351	5.5412e-14
Cdc42ep3	0.572174	-1.91621	1.91631e-16
Nceh1	0.620288	-1.95742	5.21815e-17
Ncoa4	0.304003	-1.96241	5.82997e-17
Acox1	0.319897	-1.96526	5.90736e-17
Pnpla8	0.307616	-2.01033	7.86274e-18
Agap1	0.287098	-2.01649	1.40423e-17
Tcf7l2	1.33319	-2.03221	3.73247e-18
Glul	0.308338	-2.07834	9.02521e-19
Ltc4s	0.230603	-2.13743	3.72932e-19
Fcgrt	0.326544	-2.14116	6.56337e-20
Cd164	0.53793	-2.14625	3.28465e-20
Pparg	0.236094	-2.25084	5.08075e-21
F7	0.228147	-2.29336	3.6115e-22
Mt1	0.414681	-2.32916	9.45433e-22
Prkn	0.197227	-2.3652	3.90831e-23
Trf	0.507009	-2.43256	3.42692e-25
Dip2c	0.190291	-2.58403	4.10473e-27
Sort1	0.20055	-2.66384	2.41693e-29
Atp6v0d2	0.35284	-2.70368	5.51199e-30
Olr1	0.274528	-2.71741	9.84269e-30
Nav2	0.322209	-2.72953	4.51296e-30
Ear2	0.553101	-2.76618	2.74712e-31
Abcg1	0.86823	-2.78181	3.16246e-32
Mrc1	0.611474	-2.79172	5.631e-32
Chil3	0.950011	-3.06106	2.63656e-37
Spp1	0.902618	-3.07268	2.64264e-37
Il18	0.173675	-3.09011	5.12253e-38
Frmd4a	0.120214	-3.1658	6.63009e-39
Ctsk	0.175698	-3.44335	1.28859e-42
Ear1	0.224824	-3.46918	4.31717e-45
Lpl	0.5505	-3.77106	2.20593e-53
Krt79	0.100419	-3.94862	3.23549e-55
Kcnip4	0.427107	-4.16038	4.76986e-61
Nrg4	0.0531717	-4.34516	1.10815e-61
Plet1	0.127439	-4.54684	3.875e-71
Htr2c	0.0551945	-4.64596	8.79204e-68
Fabp1	0.0384339	-6.18077	5.27908e-103
