# Supplementary material for: Lung disease in relation to unique monocyte-macrophage subpopulations induced by combined inhalant endotoxin and collagen-induced arthritis
Source: Front Immunol. 2025 Apr 9;16:1557583. doi: 10.3389/fimmu.2025.1557583 (PMC12014730; doi:10.3389/fimmu.2025.1557583)
Supplement: Supplementary file 6 [file Table3.xlsx]

## Sheet: Cluster 1, p<0.01
Cluster 1: Gene Features (p<0.01)
FeatureName	Cluster 1 Average	Cluster 1 Log2 Fold Change	Cluster 1 P-Value
Gm39321	1.17124	4.78558	1.36931e-43
H2-Q10	2.99276	4.66059	3.00967e-42
AW011738	1.10659	4.5142	1.14438e-37
Slc40a1	1.36427	4.51054	3.05037e-38
Gm43661	4.48446	4.49135	2.99161e-38
Cxcr2	5.27528	4.47453	5.75696e-39
Dhrs9	3.08084	4.43836	9.22669e-38
Mmp9	3.4444	4.41454	2.00973e-37
Il1r2	10.1655	4.4044	2.8864e-37
4732465J04Rik	1.33147	4.33143	2.15206e-34
4933432I03Rik	1.35864	4.30752	2.42869e-33
F5	2.36498	4.29445	3.71888e-34
Hdc	8.66627	4.27949	9.05521e-35
F630028O10Rik	1.60039	4.23332	2.60458e-32
Trem1	10.0202	4.22078	1.28725e-33
Mirt2	1.17499	4.20626	6.05844e-32
A530064D06Rik	1.10753	4.1924	2.07589e-31
G0s2	24.4331	4.14926	1.885e-31
Pi16	1.46171	4.10653	2.32534e-30
Lrg1	5.84217	4.10098	1.64339e-30
Trem3	9.55267	4.09034	9.31542e-31
Rasip1	2.32281	4.06499	1.27103e-29
Gm16556	1.38863	4.04432	5.031e-29
Csf3r	9.68947	4.03867	3.29872e-30
Stfa1	0.898579	4.01055	1.65861e-13
S100a9	411.405	4.00065	3.1418e-29
Sh2d3c	3.91477	3.97273	6.10585e-28
Pip5k1b	2.21881	3.95895	8.56454e-28
Stfa2l1	3.15486	3.95194	8.36726e-25
4833407H14Rik	1.11877	3.94685	4.49457e-27
Gm20406	1.34553	3.91784	7.26048e-27
Mirt1	4.52569	3.8639	2.861e-26
Cstdc5	0.469435	3.85145	7.5035e-10
Rdh12	0.934184	3.84382	2.08848e-24
Mrgpra2b	1.01383	3.81677	6.91168e-24
Ifitm1	10.4438	3.80949	1.86625e-24
Pde7b	5.76252	3.7848	2.53911e-24
Slc7a11	14.4963	3.7629	1.56877e-24
Ankrd33b	3.89884	3.75994	1.56877e-24
Entpd1	11.1821	3.75462	1.08595e-24
Asprv1	2.49147	3.74047	4.9684e-22
Cstdc4	3.31509	3.7361	4.41329e-20
Pglyrp1	7.46223	3.69944	7.4411e-24
Il1rap	4.13496	3.69749	3.47953e-23
Lmnb1	12.6476	3.69413	6.50851e-24
Cyp4f18	4.48727	3.68865	1.77413e-23
Adam8	2.53551	3.68831	2.53771e-23
Chst11	5.50204	3.66674	4.17892e-23
Il1f9	2.02016	3.66609	6.79571e-22
Il1b	99.6495	3.64899	3.29051e-23
Slc2a3	1.93583	3.64125	6.42069e-22
Arg2	5.42239	3.63293	1.26039e-22
Sorl1	7.29826	3.62357	9.37444e-23
S100a8	165.988	3.61584	3.63219e-22
Cebpd	5.64352	3.59904	4.19398e-22
Ccr1	5.53483	3.57711	8.00051e-22
Cd300ld	1.79809	3.54466	7.87929e-21
Hcar2	11.8464	3.54006	3.91959e-21
Retnlg	34.398	3.52005	5.8783e-20
Mxd1	11.6291	3.51276	5.82e-21
Clec4d	15.2749	3.50213	8.88803e-21
Acod1	9.91997	3.46721	9.2497e-20
Slfn4	1.72126	3.46461	3.91216e-18
Cass4	1.80465	3.43757	1.10937e-18
Antxr2	12.3796	3.4352	1.46206e-19
Isg15	6.35845	3.40993	1.56977e-18
Sfxn5	0.950113	3.40516	2.39873e-18
Trpm2	1.10565	3.40509	2.05044e-18
Gm5150	2.66388	3.40507	7.01435e-19
Wfdc21	1.35396	3.40029	1.30859e-17
Igf1r	4.97826	3.37195	1.84075e-18
Cxcr5	1.67066	3.30152	7.3066e-17
Gadd45a	3.1558	3.2949	2.59127e-17
Selenon	1.88711	3.28239	3.7664e-17
Osgin1	0.638094	3.27036	5.74305e-16
Treml4	3.47157	3.26252	7.3764e-17
Gm50022	2.59829	3.25698	8.38528e-17
Ptgs2	5.24249	3.25656	2.41016e-16
2310001H17Rik	2.27034	3.21945	1.78394e-16
Ly6g	0.795509	3.21485	1.61975e-14
Sell	5.11225	3.21161	1.41766e-16
Gm34084	1.49357	3.19003	1.03198e-15
Srgn	78.9597	3.18292	2.53547e-16
Mtus1	1.22091	3.16018	2.68887e-15
Gcnt2	5.78314	3.14436	1.25129e-15
Cd300lb	1.56291	3.12932	4.13024e-15
St3gal6	1.07473	3.12203	9.63011e-15
Slfn1	2.19913	3.1207	4.9557e-15
Sgms2	7.15302	3.11429	3.81759e-15
Nlrp3	11.1577	3.10891	3.96338e-15
Il15	1.44766	3.10199	4.08008e-14
C5ar1	3.72175	3.08119	8.54381e-15
Cd14	21.1396	3.05781	1.53797e-14
Hp	9.86937	3.04641	2.21445e-14
Stx11	2.81192	3.04085	4.01414e-14
Hist1h2bc	2.14853	2.9616	4.33181e-13
Slc16a3	2.01829	2.96102	3.0711e-13
Jaml	2.45305	2.95379	3.78758e-13
Ipcef1	2.02766	2.94591	5.32807e-13
Pde1a	0.588433	2.89779	2.05889e-10
Cd33	3.37974	2.82635	7.346e-12
Kctd12	5.41583	2.80523	1.26347e-11
Rnf149	7.51845	2.78763	1.7573e-11
S100a11	33.03	2.78495	1.52269e-11
Cdkn2d	1.77935	2.77704	3.23766e-11
Ndel1	5.28465	2.74858	4.31334e-11
Marcks	5.2706	2.74769	4.74258e-11
Egr1	20.9137	2.74749	4.44038e-11
Dusp1	34.2781	2.73492	5.05099e-11
Ifitm2	13.8319	2.72739	7.07374e-11
Rab44	1.14032	2.72268	1.62831e-10
Btg2	27.394	2.72145	6.63388e-11
Ogfrl1	2.13448	2.72073	1.09098e-10
Cxcl2	69.1493	2.71761	1.1668e-10
Clec4e	5.32401	2.70055	1.8121e-10
Nudt4	1.89929	2.69222	2.06795e-10
Resf1	5.12818	2.69198	1.78416e-10
Marcksl1	3.4444	2.68984	2.7204e-10
Lcn2	5.97522	2.68156	8.00629e-10
Msrb1	23.0023	2.67348	2.00124e-10
Ets2	5.60604	2.67086	2.45623e-10
Pla2g7	4.20711	2.66612	2.97331e-10
Fgl2	4.92766	2.6642	3.50857e-10
Dhrs7	1.7728	2.65238	5.05244e-10
Lilr4b	5.64071	2.64293	4.75999e-10
Themis2	2.20007	2.64159	5.60141e-10
Il18rap	1.29118	2.63665	8.87034e-10
Pbx1	6.2863	2.60842	1.09768e-09
Trib1	5.68288	2.60821	9.5324e-10
Sirpb1b	2.27596	2.59042	1.67033e-09
Ccrl2	7.21018	2.57909	3.35284e-09
Nfkbiz	6.99373	2.56276	2.6869e-09
Ripor2	6.86162	2.53157	4.63588e-09
Jdp2	1.24714	2.52639	1.02783e-08
Osm	4.32611	2.50505	1.22163e-08
Gla	2.57112	2.50154	1.11911e-08
Mmp8	1.14501	2.47948	5.8953e-08
Ptafr	2.67606	2.46609	2.23726e-08
Homer1	5.3643	2.46264	2.39423e-08
Klf2	11.0256	2.44774	2.29868e-08
Rabgef1	3.53154	2.44444	2.89352e-08
Kpna4	11.184	2.43531	2.93747e-08
Sephs2	1.11409	2.42654	5.19956e-08
Hgsnat	0.999774	2.42218	1.03615e-07
Junb	62.5257	2.4217	3.2705e-08
Anxa11	2.44368	2.4198	4.5729e-08
Samsn1	6.82414	2.41801	4.24812e-08
Rtp4	0.771147	2.41603	8.5626e-08
Mctp2	1.65286	2.40869	8.15486e-08
Xylt1	10.9244	2.40705	4.76935e-08
Hist1h1c	1.28462	2.3913	1.17017e-07
Por	1.58352	2.38328	9.3557e-08
Csf1	1.0588	2.37895	2.31145e-07
Ddit3	1.6641	2.37161	1.30268e-07
Ccl4	23.7107	2.36684	2.21577e-07
Grina	4.00659	2.36352	1.07239e-07
Neat1	12.9259	2.358	1.07797e-07
Csrnp1	3.12207	2.34295	1.57601e-07
Cdk11b	3.30947	2.33625	1.87177e-07
S100a6	28.1595	2.31387	2.26754e-07
Abtb2	4.69341	2.31259	2.87789e-07
Lyst	3.91664	2.30048	3.17994e-07
Lbr	1.0991	2.29791	3.70973e-07
Dgat2	1.02226	2.28164	6.26328e-07
Adrb2	1.68472	2.27563	5.45728e-07
Gm26532	1.49076	2.26968	5.6857e-07
Lst1	8.22307	2.26363	5.0626e-07
Tnfrsf23	0.457254	2.25944	1.63934e-06
Tpd52	7.49596	2.25863	5.23373e-07
Upp1	1.25651	2.24565	1.61342e-06
Hmgb2	6.97406	2.24348	6.77398e-07
Atf3	8.34394	2.24198	7.46895e-07
Rnf11	1.36239	2.23405	1.01381e-06
Snap23	3.44908	2.23379	7.92306e-07
Alcam	9.49364	2.23324	8.79134e-07
Ifit3b	0.174281	2.22076	8.54811e-05
Rab7	6.67328	2.22023	9.81411e-07
Mcl1	20.9091	2.21922	8.77356e-07
Zfp36	14.8776	2.219	9.22651e-07
Msra	2.23286	2.20143	1.4632e-06
Pmaip1	1.25183	2.19891	1.84961e-06
Slc11a1	1.36801	2.19744	1.73848e-06
Ppp1r15a	3.42284	2.19727	1.42158e-06
Map1lc3b	7.73209	2.18635	1.42158e-06
Emilin2	4.56317	2.18545	1.5538e-06
Smox	1.10472	2.18193	2.56708e-06
R3hdm4	1.45328	2.17939	1.99458e-06
Suco	1.95832	2.17623	2.08221e-06
Card19	2.18601	2.17085	2.20374e-06
Cd24a	2.3706	2.16185	2.58099e-06
Kansl1l	2.50834	2.15968	2.82527e-06
A530013C23Rik	1.05037	2.15224	3.61916e-06
Ypel3	3.4191	2.14318	2.66978e-06
Atg3	2.55425	2.14172	2.88458e-06
Cd244a	0.714928	2.14152	3.24172e-06
Anxa1	6.1926	2.13875	3.06321e-06
Glrx	2.33218	2.12411	3.79826e-06
Zyx	2.95622	2.1026	4.6794e-06
Fem1c	1.93021	2.10009	5.29818e-06
Litaf	9.1432	2.09631	4.70984e-06
Ncf2	6.83257	2.09493	4.88666e-06
Atg2a	1.28275	2.08965	7.12591e-06
Klf3	2.96559	2.08749	5.76931e-06
Fpr1	0.718676	2.08519	6.43024e-06
Isg20	0.532213	2.07081	1.45372e-05
Kdm6b	4.09748	2.05173	8.62531e-06
Braf	3.16517	2.04831	9.92038e-06
Dedd2	0.676511	2.04611	9.16925e-06
Glipr2	1.74281	2.04055	1.10632e-05
Fos	25.5144	2.02989	1.08944e-05
March7	2.87189	2.02299	1.29062e-05
Pnkp	0.690566	2.02186	1.02386e-05
Cdk2ap2	4.68123	2.01438	1.52919e-05
Ppp1r2	2.50927	2.01423	1.43959e-05
Hacd4	0.943554	2.01117	1.92923e-05
Usp32	2.41464	2.00822	1.59292e-05
Adgre5	5.52546	1.99926	1.67876e-05
Plek	14.0746	1.99268	1.87906e-05
Nfam1	2.32469	1.98333	2.17112e-05
Oasl2	0.735541	1.9788	3.09103e-05
Fam32a	2.52052	1.97846	2.20838e-05
Cd300lf	2.84566	1.96275	2.77495e-05
Pilra	1.97425	1.96018	2.94224e-05
Cwc25	1.02695	1.95833	3.44698e-05
Dclre1c	1.33709	1.9491	3.8293e-05
Cebpb	25.9716	1.94871	2.91762e-05
Ccpg1	1.98362	1.93808	3.66088e-05
Mir142hg	6.45309	1.9309	3.67331e-05
AB124611	1.47389	1.9269	4.24177e-05
Myo1d	0.594992	1.923	5.18493e-05
Tsc22d3	3.63273	1.91108	4.72985e-05
Peak1	1.54323	1.89869	6.87463e-05
Flot1	0.713991	1.89853	4.3936e-05
Slc20a1	1.26401	1.89488	8.22538e-05
Pim1	12.1257	1.89311	5.57396e-05
Fxyd5	12.2775	1.88343	6.05665e-05
Tnfrsf1a	1.67628	1.87193	7.86577e-05
Gmfg	5.52453	1.8656	7.51562e-05
Sntb2	2.24036	1.8608	9.19207e-05
Cpeb2	1.54885	1.85923	0.00010437
Fbxl5	2.68262	1.85812	0.000100477
Taldo1	7.96915	1.85661	8.31402e-05
Cask	1.72126	1.84664	0.000110582
Sde2	1.44204	1.84391	0.000107455
Cmah	0.903264	1.83682	0.000137488
Tyrobp	22.8945	1.8337	0.00010451
Adipor1	2.5936	1.83299	0.00011161
Fosl2	3.02556	1.82837	0.000120558
Wfdc17	19.7809	1.82792	0.000144508
Mrpl33	4.64656	1.81724	0.000128749
Eldr	1.0588	1.80519	0.000217999
Eif4ebp1	1.33709	1.80467	0.000166052
Tctex1d2	1.40737	1.79963	0.000176859
Nfkbia	11.3957	1.79769	0.000172597
Ralgapa1	2.09887	1.7852	0.000197562
Hdac4	1.33241	1.77986	0.000218822
Selplg	3.96349	1.76475	0.000224015
Gda	4.59971	1.75925	0.000243979
Lilrb4a	5.43645	1.75848	0.000240997
Plaur	7.30669	1.7571	0.000245192
Hk3	0.541583	1.75381	0.000231456
Mpp7	4.29519	1.75238	0.000301805
Rab11fip1	3.09302	1.75127	0.000273497
Klhl2	1.35208	1.74711	0.000300931
Pxn	1.35771	1.71723	0.000393092
Cdc42se1	1.62475	1.71543	0.000389154
Tbc1d15	1.40737	1.71462	0.000399775
Plk3	1.22934	1.70971	0.000450309
Klf7	1.279	1.70006	0.000496886
Vps37b	5.77189	1.69788	0.000443339
Gm34455	1.18155	1.69761	0.000556753
Dusp16	2.60016	1.67566	0.000621403
Rap1gap2	1.40924	1.67516	0.000698314
1600020E01Rik	1.01758	1.66479	0.000725421
Bst1	1.27619	1.66284	0.000688885
Ier3	9.64449	1.66003	0.000726617
Tut7	3.07616	1.65602	0.000664926
Pygl	1.76343	1.65168	0.000731257
Gm26740	4.09092	1.65081	0.000700373
Impact	1.55354	1.65014	0.000768237
Vps26a	1.7147	1.64407	0.000791182
Mbp	1.62288	1.64087	0.000821368
Cd93	1.40456	1.63965	0.000876061
Glipr1	1.98268	1.63919	0.000813431
Rsad2	0.876091	1.63487	0.00742477
Tuba1c	1.41393	1.63202	0.000889553
Ninj1	1.12721	1.63101	0.00106938
Map3k5	3.72362	1.62549	0.00088933
Fas	0.754281	1.6182	0.000723527
Basp1	3.61305	1.6115	0.00124103
E230032D23Rik	0.322326	1.60898	0.00129914
Spag9	8.29428	1.60857	0.00103803
Sp140	1.91616	1.60482	0.00112511
St3gal4	1.16187	1.60287	0.00119475
Tnfaip2	3.59994	1.60122	0.00116302
Myadm	1.87493	1.59015	0.001305
Egr3	0.485364	1.589	0.00118059
Retreg1	2.80349	1.58672	0.00128445
Itgam	1.96113	1.58313	0.00137337
Alox5ap	6.7623	1.58239	0.00129397
Sbno1	2.08669	1.5714	0.0015306
Cx3cr1	1.18155	1.56446	0.00179599
Cd53	5.62759	1.56117	0.00154746
Nfkbid	1.10097	1.55956	0.00185479
Spi1	5.10288	1.55799	0.00160869
Plp2	0.906075	1.5562	0.00184962
Neurl3	1.31367	1.54291	0.00204938
Gpsm3	2.39777	1.54053	0.00190442
Ubap1	0.862036	1.53042	0.00245921
Rhog	1.9199	1.51113	0.0024978
Dennd4a	15.5775	1.51025	0.00242472
Gadd45b	4.5538	1.49747	0.00298291
Etf1	2.79131	1.48548	0.0030453
Cks2	1.14969	1.47669	0.00396592
Lpcat2	1.30055	1.47485	0.00357476
Socs3	2.05202	1.47481	0.00359833
Cxcr4	3.23076	1.47419	0.00344223
Snx20	1.56759	1.47172	0.00355477
Btg1	18.5947	1.46921	0.00335065
Klf6	6.54117	1.46386	0.00361178
Ccl3	7.45192	1.45379	0.00533953
Gtdc1	1.57322	1.4502	0.00439225
Ier5	4.51632	1.44651	0.0041456
Mettl9	0.785202	1.44114	0.00300593
Pag1	3.85293	1.44112	0.00439225
Igsf6	1.71283	1.44023	0.0046081
Ube2b	3.63648	1.43211	0.00459301
Samd9l	0.819871	1.42139	0.0036467
Ttc7	1.24714	1.40481	0.00611167
Slc9a3r1	1.01008	1.40158	0.00631356
Dgat1	2.03141	1.40141	0.00629105
Klf13	3.81545	1.40127	0.00591289
Numb	1.24339	1.40118	0.00635761
Trappc9	1.04288	1.39881	0.00663207
Rara	1.41112	1.38917	0.00681888
Tex14	1.01664	1.3891	0.00760276
Wwp2	1.06162	1.38798	0.00708309
Slfn2	2.93467	1.3823	0.00702068
Pnrc1	4.31486	1.38037	0.00697268
Rab20	1.03444	1.37943	0.00784063
Lsp1	6.77448	1.37517	0.00712052
Ltb	4.4957	1.37286	0.00754686
Pacs1	1.06349	1.36626	0.00845441
Pirb	1.2359	1.36283	0.00838488
Klra2	1.24527	1.35661	0.00891421
Metrnl	1.67066	1.35482	0.00878972
Slc44a2	0.710243	1.35087	0.00625548
Ier2	5.49735	1.34166	0.00914515
Ddx6	3.25419	1.34119	0.00927012
Rac2	4.37952	1.33582	0.00952978
Hmgn2	0.833926	1.31817	0.00757401
Hspa8	1.93302	-2.00837	0.00959467
Rpl17	3.1811	-2.05334	0.00810643
Rps16	3.81357	-2.0739	0.00748151
Rpl18a	2.75851	-2.1234	0.00625306
Rpl18	2.29564	-2.14596	0.00571808
Ctsb	1.16937	-2.19243	0.00493831
Rpl9	2.77351	-2.19657	0.00469671
Rpl41	2.90656	-2.20849	0.00445336
Mtdh	0.299839	-2.27286	0.00952978
S100a13	0.194895	-2.28861	0.00922935
Gns	0.294217	-2.29461	0.00895269
Syngr2	0.119935	-2.29763	0.0092983
Irf5	0.0936995	-2.30153	0.00953524
Dnajc7	0.102133	-2.31104	0.0091231
Ccnd2	0.243619	-2.31198	0.00878235
Rpl10	1.59945	-2.3122	0.00298157
Capg	0.439451	-2.31233	0.00837269
Tlk1	0.107754	-2.31693	0.00883209
Rcbtb2	0.128368	-2.32514	0.00865663
Bax	0.169596	-2.32588	0.00820879
Nsf	0.133053	-2.33658	0.00831862
Nfia	0.101196	-2.34465	0.00851552
Macf1	0.347625	-2.34643	0.00751504
Rps29	2.59641	-2.34723	0.00260722
BC004004	0.219257	-2.34927	0.00744194
Plekha2	0.0974475	-2.35229	0.00822269
Eif3k	0.282973	-2.35603	0.00714514
Nfatc3	0.128368	-2.35997	0.00798925
Tomm20	0.222068	-2.36	0.00713149
F10	0.173344	-2.36429	0.00815187
Myo1g	0.0890146	-2.37208	0.00799357
Lamp1	0.796446	-2.37789	0.00664927
Rps10	2.87283	-2.38183	0.00227878
Cdk6	0.110565	-2.3833	0.00745197
G3bp1	0.186462	-2.38522	0.00663623
Ttc39c	0.0318578	-2.39527	0.00968209
Cmpk1	0.168659	-2.39665	0.00636401
Ptp4a2	0.391664	-2.39864	0.00614694
Id3	0.0505978	-2.40646	0.00953472
Heg1	0.0365428	-2.41196	0.00913077
Camkk2	0.0552827	-2.41284	0.00745171
Rpl27	1.44766	-2.41352	0.00200509
Thrap3	0.123683	-2.41501	0.00617895
Sept9	0.172407	-2.41553	0.00616941
Cerk	0.102133	-2.42691	0.00624383
Tmed9	0.128368	-2.43319	0.00572015
Snrpb	0.194895	-2.43435	0.00552569
Lmo2	0.0627787	-2.44015	0.00625738
Dipk1a	0.10307	-2.46549	0.00545706
Mob3b	0.134927	-2.46595	0.00542612
M6pr	0.134927	-2.47746	0.00487083
Mapkapk3	0.0993215	-2.48791	0.00511784
Itga6	0.0299839	-2.4977	0.00746896
Stt3b	0.100259	-2.50178	0.00468506
Rpl30	2.32562	-2.5045	0.00138677
B4galt1	0.144297	-2.50551	0.00450629
Gdi2	0.342003	-2.50663	0.00422922
Rps12	2.677	-2.51206	0.00134005
Klf4	0.258611	-2.51887	0.00437563
Cd69	0.0974475	-2.52066	0.0052619
Atp1a1	0.166785	-2.52277	0.00416698
Clec16a	0.0983845	-2.52412	0.0043596
Rfx7	0.0833926	-2.53147	0.00444198
Ppib	0.253926	-2.53523	0.00381825
Rpl11	1.63974	-2.53765	0.00122056
Ripk2	0.0402908	-2.54764	0.0053844
Jarid2	0.147108	-2.55759	0.00394185
Ssb	0.126494	-2.57052	0.00350206
Ppm1h	0.166785	-2.57386	0.00359361
Pot1b	0.0206139	-2.57555	0.0073253
Prcp	0.138675	-2.57804	0.003443
Clec4a3	0.137738	-2.58107	0.00357237
Clic4	0.220194	-2.58391	0.00345503
B4galt5	0.0955735	-2.59082	0.00349384
Smyd3	0.177092	-2.5934	0.00337805
Plin2	0.604362	-2.5978	0.00316084
Atpif1	0.264233	-2.59858	0.00307768
Atp5a1	0.256737	-2.61588	0.00284195
Lyz2	12.4723	-2.61821	0.000936153
Rwdd1	0.0955735	-2.62303	0.00299649
Mbnl1	0.572504	-2.62618	0.00275178
Rpl21	0.875154	-2.63638	0.000817779
Sarnp	0.138675	-2.63771	0.0028192
Nr4a2	0.148045	-2.63824	0.00326962
Rps13	2.04078	-2.63897	0.000800901
4933406I18Rik	0.0468498	-2.64155	0.00442225
Chpt1	0.0712117	-2.64724	0.00293002
Atp5h	0.334507	-2.64741	0.00251601
Il2rg	0.0768336	-2.6495	0.00286409
Rpl27a	2.14478	-2.66526	0.000718727
Psmb10	0.118998	-2.66679	0.00252713
Tns3	0.0824556	-2.66966	0.00298049
Rpl34	1.50013	-2.67172	0.000699915
Hexb	0.170533	-2.67254	0.00251195
Naa50	0.0946365	-2.67502	0.00249839
Ptpn22	0.0880776	-2.67905	0.00305433
Eef1b2	0.722423	-2.69353	0.00211717
Pum1	0.107754	-2.69356	0.00230998
Abcg1	0.516284	-2.69682	0.00229916
mt-Co1	3.59525	-2.69953	0.000817659
Cox5a	0.369176	-2.70199	0.00207971
Otulinl	0.100259	-2.7043	0.00227508
Etfb	0.116187	-2.70465	0.00218711
Map3k1	0.12462	-2.70596	0.00224953
Ctla2a	0.0468498	-2.71091	0.00553017
Eef2	0.58	-2.7223	0.00189395
Lhfpl2	0.106817	-2.73781	0.00215335
mt-Nd5	0.206139	-2.73813	0.00275471
Rpl23	2.95997	-2.7446	0.000517449
Tex2	0.0655897	-2.74793	0.00241787
Ube3a	0.106817	-2.74983	0.00187255
Pou2f2	0.110565	-2.75122	0.00224737
Snx9	0.0712117	-2.75177	0.00206745
Phlpp1	0.147108	-2.75422	0.00205059
Maf	0.0384168	-2.75669	0.00324812
Ctsz	0.737415	-2.75911	0.00170862
Fcgr2b	0.0993215	-2.75948	0.00199641
Vcp	0.117124	-2.77024	0.00170584
Sec61g	0.184588	-2.77071	0.00164494
Txk	0.0262359	-2.77592	0.00326962
Abi3	0.0271729	-2.77701	0.00288243
Ndufv3	0.0758966	-2.7777	0.001752
Rps3	1.53855	-2.78074	0.000448895
Fchsd2	0.0843296	-2.78143	0.00214193
Sntb1	0.0327948	-2.78341	0.00323748
Rras	0.0346688	-2.78608	0.00213922
Xrn2	0.100259	-2.79052	0.00164542
Creb5	0.241745	-2.80622	0.00164591
Rpl29	0.120872	-2.80798	0.00148696
mt-Atp6	3.33758	-2.81137	0.000518066
Rpl8	1.54042	-2.81267	0.000393092
Selenop	0.111502	-2.81884	0.00151238
Kdm2b	0.0843296	-2.84593	0.00169429
Rpl24	1.04381	-2.85424	0.000330846
Phtf2	0.0412278	-2.86327	0.00166108
Set	0.139612	-2.86733	0.00118368
Ndufa4	0.186462	-2.86855	0.00115845
Lipa	0.170533	-2.87065	0.00121257
Rps23	1.78404	-2.87298	0.000305881
Timm23	0.0880776	-2.8743	0.00121196
Rps14	1.93115	-2.87479	0.000302866
mt-Co2	2.98339	-2.87694	0.000388425
Rabgap1l	0.181777	-2.87728	0.00136291
Tob2	0.0918256	-2.8785	0.00125086
mt-Co3	3.20265	-2.88314	0.000384615
Zfyve9	0.0271729	-2.89318	0.0023164
Eef1d	0.164911	-2.89532	0.00104528
Rpl39	1.52355	-2.90151	0.000272573
Pgls	0.148045	-2.90622	0.00101528
Glul	0.0983845	-2.90687	0.00113223
Il1r1	0.010307	-2.90816	0.00611223
mt-Atp8	0.0299839	-2.92228	0.00262901
Eif3f	0.267044	-2.92229	0.000927239
Dbi	0.212698	-2.9256	0.000957041
Mitf	0.191147	-2.92867	0.00100996
Rpl28	1.52918	-2.93487	0.000237026
Atad2	0.0337318	-2.93532	0.00131966
Slc4a7	0.0487238	-2.93783	0.00113555
Pdia3	0.204265	-2.939	0.000878249
Rpl35a	1.97331	-2.94246	0.000229176
Psma4	0.0908886	-2.94304	0.000931803
mt-Nd3	0.211761	-2.94998	0.00125693
mt-Nd4	0.983845	-2.95001	0.000323072
Rps21	1.28649	-2.95509	0.000218977
Aif1	0.0665267	-2.95852	0.00116636
Myo5a	0.0824556	-2.96466	0.000918422
Man2a2	0.0337318	-2.96668	0.00139616
Hebp1	0.12462	-2.96698	0.000864736
Npc2	0.512537	-2.96824	0.000784771
Pde3b	0.0768336	-2.97034	0.00101475
Grn	0.279225	-2.97432	0.000789278
Sept1	0.0327948	-2.97609	0.00114135
Psap	1.96301	-2.97693	0.00020925
Cebpa	0.0880776	-2.97886	0.000844289
Ran	0.120872	-2.98291	0.000777825
Sytl3	0.0121809	-2.98763	0.00311528
Rplp2	1.26588	-3.00132	0.000179306
Cd55	0.0318578	-3.00521	0.00126605
Rpl7	1.01758	-3.00774	0.000175973
Cox7b	0.134927	-3.01576	0.000673962
Tbx21	0.0140549	-3.02019	0.00267909
Filip1l	0.0580937	-3.02387	0.000909441
Lrrc58	0.0740226	-3.02779	0.000696538
Calr	0.303587	-3.02946	0.000620825
Rpl37a	1.78966	-3.03167	0.000157928
Ace	0.0206139	-3.03662	0.00182701
Got1	0.0402908	-3.04677	0.000797281
Ssr4	0.138675	-3.04952	0.000591298
Snx2	0.0777706	-3.05518	0.000642391
Rpl36	0.828304	-3.05935	0.000536376
Nceh1	0.174281	-3.06446	0.000592524
Hnrnpa1	0.128368	-3.07011	0.000556004
Camk2d	0.26517	-3.07837	0.00053669
Manf	0.0862036	-3.07873	0.000565126
Rps26	0.966042	-3.08169	0.000128749
mt-Nd2	0.641842	-3.08358	0.000686511
Akr1a1	0.191147	-3.0867	0.000510654
Ets1	0.133053	-3.08898	0.00057958
Ptma	0.92013	-3.09801	0.000121264
Rhoq	0.0740226	-3.10713	0.000556753
Ybx1	0.421648	-3.11608	0.000441217
Dek	0.0777706	-3.12164	0.000497876
Gstm1	0.0459128	-3.12399	0.000605815
Smpdl3b	0.0224879	-3.12447	0.00100579
Rps8	2.08669	-3.13291	0.000103993
Pycard	0.107754	-3.13522	0.000450309
Ighm	0.150856	-3.15376	0.000566589
Rps27l	0.154604	-3.16568	0.000388572
mt-Cytb	1.32397	-3.16696	0.000121035
Ctsh	0.228627	-3.16768	0.00038036
Inhba	0.0665267	-3.16794	0.00129863
Rps3a1	1.63693	-3.16984	8.94737e-05
Rpl38	0.788013	-3.17849	0.000343692
Akt3	0.0796446	-3.18061	0.000426114
Dad1	0.107754	-3.18154	0.00037612
Eif5b	0.0740226	-3.19993	0.000371354
Ccr5	0.0693377	-3.22695	0.00035769
Snrpd2	0.0712117	-3.23815	0.000317569
Fbxl17	0.128368	-3.23849	0.000306089
mt-Nd1	0.856414	-3.24628	8.47715e-05
Rplp0	1.46171	-3.24689	6.51975e-05
Cd48	0.0618417	-3.25519	0.000314164
Tuba1b	0.123683	-3.25669	0.000288432
Rpl7a	0.487238	-3.25881	0.000254944
Rpl23a	0.479742	-3.25926	0.000255753
Caprin1	0.0740226	-3.26754	0.000283373
Anxa5	0.238934	-3.27752	0.000252925
mt-Nd4l	0.0562197	-3.27789	0.000641864
Eef1g	0.146171	-3.28097	0.00025022
Snrpe	0.106817	-3.28875	0.000247328
Rpl31	0.250178	-3.29214	0.000231787
Anp32b	0.13399	-3.29317	0.000240248
Rps11	1.40737	-3.29526	5.25037e-05
Il18	0.0805816	-3.29988	0.000278858
Rpl26	1.14595	-3.30266	5.08055e-05
Sidt1	0.0131179	-3.30424	0.000973105
Rplp1	2.27128	-3.30925	4.95452e-05
Gm31243	0.0131179	-3.33118	0.00065775
Naca	0.454443	-3.33633	0.000191391
Hint1	0.197706	-3.33868	0.000195356
Nebl	0.00936995	-3.34063	0.00107806
Cxcl9	0.0580937	-3.34588	0.00546
Gm15987	0.0290469	-3.34864	0.000353611
Gusb	0.0777706	-3.35692	0.000203202
Hdgf	0.0505978	-3.36129	0.000217101
Idh1	0.0618417	-3.36297	0.000215686
Ciao2a	0.0655897	-3.36344	0.000201878
Atp5g3	0.0993215	-3.369	0.000184766
Gngt2	0.132116	-3.37346	0.000207071
Nsa2	0.127431	-3.37549	0.000177891
Nop10	0.0524717	-3.37717	0.000201366
Arhgef10l	0.0112439	-3.38365	0.000630198
Rrm2	0.00468498	-3.38988	0.00442225
Bola2	0.0674637	-3.39071	0.000181281
Rps15	0.657771	-3.41701	0.000140201
Cd36	0.0815186	-3.42185	0.000251219
Rps6	0.567819	-3.42457	0.000136284
Rpl13a	0.76084	-3.43873	0.000129204
Atp5o	0.0768336	-3.44463	0.000143506
Ppia	0.61748	-3.44959	0.000123745
Rps7	1.1169	-3.4532	2.74182e-05
Klrd1	0.0215509	-3.45523	0.000563781
Lgmn	0.0768336	-3.46921	0.000146553
Serbp1	0.156478	-3.47761	0.000117605
Canx	0.140549	-3.48332	0.000117605
Naaa	0.0974475	-3.48492	0.000131602
H2-Ob	0.0131179	-3.50141	0.000297259
Exoc4	0.117124	-3.50709	0.000111398
Ldlrad3	0.0468498	-3.51491	0.000195356
Ccdc162	0.0402908	-3.52144	0.000458759
Slc12a2	0.0112439	-3.52588	0.000428318
Pdia6	0.0768336	-3.53319	0.000103796
Itpr1	0.0740226	-3.54073	0.000111113
Ndufb5	0.0702747	-3.54236	0.000101049
Rtraf	0.0749596	-3.55464	9.56482e-05
Rps28	0.789887	-3.5583	8.1858e-05
Cyb5a	0.0721487	-3.56552	9.33965e-05
Dnajc1	0.0627787	-3.5657	0.000101644
Cyb561a3	0.0384168	-3.57803	0.000109708
Wwox	0.0852666	-3.58236	9.56482e-05
Ly75	0.0440388	-3.59593	0.000106596
Pde4d	0.159289	-3.60156	8.45517e-05
Eif3h	0.147108	-3.60838	7.23734e-05
Mrpl52	0.0684007	-3.61225	7.87635e-05
Rbpms	0.0374798	-3.61251	0.000129366
Cox7c	0.167722	-3.61458	6.92094e-05
Rpl6	0.672763	-3.62238	6.43965e-05
Adgre4	0.0206139	-3.64572	0.000234384
Hivep2	0.111502	-3.64597	7.17232e-05
Bank1	0.0974475	-3.65008	9.71026e-05
Abcc5	0.0393538	-3.65234	9.11667e-05
Hsp90ab1	0.425396	-3.65644	5.67536e-05
Stmn1	0.0178029	-3.65852	0.000199144
P2rx4	0.0449758	-3.66272	7.22918e-05
Rps15a	0.961357	-3.66618	1.08961e-05
Uhrf2	0.0449758	-3.67576	7.61302e-05
Lmna	0.12462	-3.68438	6.06239e-05
Slc8a1	0.193021	-3.69642	5.99306e-05
Cd5	0.0112439	-3.70077	0.000215686
Rpl13	1.54136	-3.70178	9.35388e-06
Ighd	0.0318578	-3.70525	0.000105422
Pla2g15	0.0393538	-3.7076	6.51055e-05
Aebp2	0.0393538	-3.71651	6.46939e-05
Plxdc2	0.100259	-3.71883	7.37881e-05
Lrrc8c	0.0337318	-3.72306	6.93177e-05
Rpl19	1.10378	-3.73351	8.11865e-06
Smc6	0.0515348	-3.74098	5.44198e-05
Aprt	0.116187	-3.74792	4.43635e-05
Rps24	1.80746	-3.74833	7.66586e-06
Cish	0.0149919	-3.76216	0.00010437
Eef1a1	1.71658	-3.77356	6.72536e-06
Cndp2	0.0459128	-3.77935	4.51581e-05
Rps2	0.528465	-3.78026	3.61322e-05
Rasgef1b	0.0609047	-3.78913	4.64273e-05
Gm2000	0.0393538	-3.78951	4.54202e-05
Piezo1	0.0234249	-3.79229	6.39717e-05
Snx5	0.0777706	-3.81105	3.66091e-05
Ddhd1	0.0627787	-3.8117	3.93653e-05
Trdc	0.00562197	-3.8126	0.00266763
Rps17	0.267981	-3.82026	3.08829e-05
Fam172a	0.0787076	-3.82087	3.62211e-05
Rpl15	0.5116	-3.84465	2.77495e-05
Eif3m	0.0459128	-3.85064	3.46922e-05
Grk3	0.0159289	-3.86111	9.74889e-05
Blk	0.0131179	-3.87435	9.05537e-05
Scd1	0.00843296	-3.87916	0.000123044
Anp32e	0.0224879	-3.89292	3.91015e-05
Ncr1	0.0121809	-3.90007	0.000445091
Gm2682	0.0243619	-3.90196	8.1222e-05
Ube2c	0.00374798	-3.91333	0.00251176
Rpl14	0.392601	-3.92405	2.08205e-05
Rps5	0.802068	-3.92946	2.01046e-05
Cd302	0.0693377	-3.93757	2.3721e-05
Fkbp3	0.0206139	-3.94244	3.50171e-05
Cbfa2t3	0.0178029	-3.94579	5.37118e-05
Tnik	0.0196769	-3.95344	4.65127e-05
Top2a	0.00843296	-3.95493	0.000319805
Gm8369	0.0215509	-3.95581	4.1604e-05
Lrba	0.0271729	-3.96311	3.23541e-05
Ly6a	0.0487238	-3.96574	3.49302e-05
Nupr1	0.0168659	-3.96797	4.61577e-05
St6gal1	0.0149919	-3.97326	4.59511e-05
Nol7	0.0412278	-3.97774	2.21962e-05
Timm13	0.0524717	-3.98106	2.03588e-05
Rpl5	0.36168	-3.98176	1.67426e-05
Cd247	0.010307	-3.98567	6.83976e-05
Ctsw	0.010307	-3.99862	7.37881e-05
Rpn1	0.0309209	-3.99935	2.273e-05
Pon2	0.0374798	-4.00522	2.04445e-05
Tcf4	0.0449758	-4.00884	3.56619e-05
Rps19	0.865784	-4.01277	2.51908e-06
Snrpd1	0.0346688	-4.0303	1.91368e-05
Bcl2	0.0384168	-4.03418	2.58e-05
Tulp4	0.0327948	-4.03524	1.99332e-05
Pde7a	0.0299839	-4.03917	2.3721e-05
Npm1	0.21832	-4.04813	1.29898e-05
Setbp1	0.0243619	-4.04914	3.14925e-05
Nav1	0.0252989	-4.06868	2.33702e-05
Comt	0.0346688	-4.07114	1.61983e-05
Snrpg	0.0852666	-4.07139	1.30195e-05
Msi2	0.0243619	-4.08474	2.22054e-05
Bcar3	0.0505978	-4.08607	1.54844e-05
Rack1	0.485364	-4.09411	1.04181e-05
Chd9	0.0224879	-4.1108	1.96732e-05
Dock10	0.250178	-4.11397	1.0468e-05
Rpl36a	0.236123	-4.11491	1.00103e-05
Bst2	0.0468498	-4.12248	1.90503e-05
Slc35d1	0.00936995	-4.13333	4.37835e-05
Il2rb	0.0168659	-4.13942	2.98527e-05
Kcnn3	0.0215509	-4.15456	1.88642e-05
Snd1	0.0524717	-4.156	1.06356e-05
Eif3i	0.0421648	-4.16163	1.05998e-05
Atp5g2	0.123683	-4.16278	8.61637e-06
Tubb5	0.0684007	-4.16869	1.00171e-05
Maml2	0.0899516	-4.17028	9.86234e-06
Cyth3	0.0206139	-4.17572	1.57404e-05
Lat	0.0140549	-4.18345	2.60212e-05
Hsp90b1	0.140549	-4.18752	7.90039e-06
Cd226	0.00655897	-4.19	7.37861e-05
Znrf3	0.0131179	-4.19634	2.33702e-05
Ccr7	0.0215509	-4.19643	2.09917e-05
Sox5	0.00936995	-4.21896	0.000838435
Cct2	0.0374798	-4.21994	8.78562e-06
Il12rb2	0.0131179	-4.22685	3.92934e-05
Pf4	0.0178029	-4.22849	0.00029511
Atp5g1	0.0571567	-4.23241	7.42894e-06
Cd86	0.0787076	-4.23744	8.62561e-06
Tcf7	0.00655897	-4.2376	4.92486e-05
Man1a	0.0609047	-4.24053	8.84945e-06
Sh2d2a	0.00562197	-4.24354	4.52306e-05
Pax5	0.0140549	-4.25551	2.03488e-05
Klrk1	0.00843296	-4.25649	4.35837e-05
Osbpl3	0.0159289	-4.25903	1.5467e-05
Itk	0.0318578	-4.2607	1.32723e-05
Trbc1	0.0252989	-4.26142	2.21511e-05
P2ry10	0.0178029	-4.26165	1.40761e-05
Ahnak	0.13399	-4.2681	6.13612e-06
Foxo1	0.0234249	-4.28071	1.08136e-05
Rpl22	0.33357	-4.28258	5.08044e-06
Dennd1a	0.0768336	-4.30762	5.51652e-06
Rpl35	0.163037	-4.30803	4.80413e-06
Arap2	0.0187399	-4.31036	1.11228e-05
Ctsc	0.178029	-4.32347	4.80413e-06
Ramp1	0.0365428	-4.3264	8.4354e-06
Mt1	0.0609047	-4.33093	9.18739e-06
Nucks1	0.0262359	-4.3479	6.29519e-06
Colgalt1	0.0337318	-4.35885	5.53628e-06
Tmem51	0.010307	-4.36295	1.58017e-05
Tmem160	0.0402908	-4.37052	4.78162e-06
Nav2	0.0534087	-4.37522	6.39845e-06
Il21r	0.0178029	-4.3777	8.79336e-06
Lrp1	0.0609047	-4.39376	4.20821e-06
Pgap1	0.00936995	-4.39813	1.32211e-05
E330020D12Rik	0.0421648	-4.3996	6.35421e-06
Igfbp4	0.00374798	-4.4093	0.000101347
Rpl4	0.168659	-4.41044	3.21797e-06
Klre1	0.00187399	-4.41107	0.000371061
Hvcn1	0.0346688	-4.41355	4.4807e-06
Ccl2	0.0178029	-4.41378	1.76147e-05
Lpxn	0.0196769	-4.41389	6.80924e-06
Gimap3	0.00936995	-4.4181	1.34998e-05
Rasgrp3	0.00468498	-4.42101	3.38332e-05
Sptbn1	0.0309209	-4.43035	4.32815e-06
Gm10260	0.0365428	-4.43452	3.87981e-06
Immp2l	0.0374798	-4.43664	5.76931e-06
Fyn	0.0487238	-4.44062	4.01711e-06
Gimap6	0.0206139	-4.44311	6.27348e-06
Zfp318	0.00655897	-4.4481	1.6012e-05
Rpl22l1	0.0974475	-4.45319	2.99174e-06
Igkc	0.219257	-4.45436	5.22939e-06
Ptprcap	0.0252989	-4.46002	5.01096e-06
Rps4x	0.656834	-4.46003	2.56708e-06
H2-Oa	0.00655897	-4.4654	1.63488e-05
Nme1	0.0402908	-4.48325	3.09483e-06
Ltc4s	0.0243619	-4.50444	4.61286e-06
Grap2	0.0309209	-4.51151	5.5371e-06
Gimap1	0.010307	-4.51157	7.57875e-06
Rpl32	0.666204	-4.5209	2.00232e-06
Pid1	0.0749596	-4.52216	3.25412e-06
Kcnq5	0.0159289	-4.52749	7.83837e-06
Rpl12	0.406656	-4.53276	2.01456e-06
Pld4	0.0384168	-4.53535	2.84369e-06
Uqcrb	0.0374798	-4.53968	2.56959e-06
Cybb	0.276414	-4.54322	2.01951e-06
Rps18	0.2558	-4.5452	1.90182e-06
Snx30	0.0140549	-4.55962	4.46561e-06
Dusp10	0.010307	-4.5757	1.05251e-05
Trbc2	0.0346688	-4.5797	4.15284e-06
Rgs10	0.0281099	-4.58638	2.80827e-06
Aff3	0.0374798	-4.58756	3.20658e-06
Cd83	0.0412278	-4.58891	2.56468e-06
Ablim1	0.0206139	-4.60286	3.26996e-06
Ifi30	0.0833926	-4.60439	1.99036e-06
Cd79a	0.0609047	-4.60552	2.86293e-06
Lamc1	0.010307	-4.60987	5.96378e-06
Gpr183	0.0149919	-4.61945	4.57702e-06
Rpl3	0.30265	-4.62812	1.34915e-06
F11r	0.0299839	-4.62856	2.18681e-06
Gatm	0.0234249	-4.63371	2.52239e-06
Krtcap2	0.0384168	-4.63751	1.76766e-06
Gramd3	0.0131179	-4.64465	5.39458e-06
Plekhg1	0.0290469	-4.65149	2.25558e-06
Tbca	0.0459128	-4.65258	1.53999e-06
Cd3g	0.0281099	-4.67525	3.38034e-06
Ifi202b	0.0243619	-4.67622	2.4536e-06
Eif3e	0.0534087	-4.67927	1.35457e-06
Ikzf3	0.0215509	-4.69144	2.98161e-06
Fcrla	0.00655897	-4.70607	6.58958e-06
Cd79b	0.0262359	-4.71237	2.81958e-06
Pclaf	0.00281099	-4.7259	0.000404669
Rassf4	0.0346688	-4.72937	1.35457e-06
Ifng	0.00468498	-4.73145	6.83976e-05
Tnfrsf13c	0.00468498	-4.73588	1.06293e-05
Ptpro	0.0121809	-4.73947	3.09483e-06
Aoah	0.0178029	-4.7413	2.84682e-06
Fkbp1a	0.0243619	-4.74293	1.38476e-06
Ctss	0.519095	-4.74938	9.39917e-07
Gm11361	0.0243619	-4.75054	1.35051e-06
Trerf1	0.0290469	-4.75342	1.51921e-06
Tmcc3	0.0477868	-4.75458	1.2282e-06
Fcmr	0.00936995	-4.76216	4.5953e-06
Pkig	0.0196769	-4.76287	1.64357e-06
Rpl36al	0.112439	-4.77708	8.06018e-07
Selenow	0.0346688	-4.78108	1.04602e-06
Large1	0.0224879	-4.78315	1.64122e-06
Ralgps2	0.0112439	-4.78343	3.21686e-06
Rgs1	0.0496608	-4.78593	1.44577e-06
S100a1	0.0281099	-4.79003	1.38476e-06
Pld3	0.0327948	-4.79024	1.08972e-06
Ctsk	0.0356058	-4.79092	2.18881e-06
Cd3e	0.010307	-4.79435	3.3797e-06
Abhd12	0.0505978	-4.79849	9.5111e-07
Gimap4	0.010307	-4.79964	2.9151e-06
H2-DMb2	0.00936995	-4.81561	2.77663e-06
Anxa4	0.0318578	-4.8269	9.37838e-07
Rps20	0.581874	-4.8291	6.0063e-07
Sulf2	0.0168659	-4.83107	1.29444e-06
Evl	0.0356058	-4.8331	8.79216e-07
Ebf1	0.0693377	-4.83346	1.25565e-06
Plcb4	0.0131179	-4.84186	2.61309e-06
Rpsa	0.428207	-4.85145	5.55798e-07
Tmbim1	0.0168659	-4.85221	1.17799e-06
Tmsb10	0.234249	-4.86051	5.56057e-07
Vpreb3	0.00281099	-4.86637	2.00865e-05
AW112010	0.114313	-4.86933	8.79134e-07
Net1	0.0112439	-4.86982	1.61392e-06
S1pr1	0.00562197	-4.87207	4.59244e-06
Ranbp1	0.0224879	-4.8728	8.7491e-07
Bzw2	0.0131179	-4.87515	1.44496e-06
Ccl5	0.132116	-4.87871	8.67384e-06
Lef1	0.00936995	-4.88073	7.64398e-06
Pparg	0.0224879	-4.88405	1.33481e-06
Ece1	0.00749596	-4.8847	7.69403e-06
Sept11	0.0262359	-4.88855	8.21817e-07
Ccdc50	0.0149919	-4.89145	1.12413e-06
Bach2	0.0571567	-4.90059	7.82554e-07
Ms4a6b	0.0196769	-4.91104	1.10482e-06
Krt79	0.0252989	-4.91252	1.14276e-06
Cd180	0.00936995	-4.91542	1.88242e-06
Mzb1	0.00562197	-4.92254	4.43676e-06
Patj	0.0140549	-4.92323	1.25486e-06
Ndufc2	0.0234249	-4.93719	6.59201e-07
Thy1	0.00843296	-4.93866	2.96952e-06
Mllt3	0.010307	-4.94284	1.79299e-06
Tox	0.00749596	-4.94813	1.17742e-05
Irf8	0.0337318	-4.94861	6.86487e-07
Fcer2a	0.00374798	-4.9522	7.64398e-06
Chil3	0.14336	-4.96293	5.49688e-07
Inpp4b	0.0637157	-4.96301	6.86487e-07
Mafb	0.0271729	-4.96741	1.23982e-06
Dapk1	0.0440388	-4.96964	5.33624e-07
Cblb	0.0337318	-4.97557	6.52848e-07
Crip1	0.253926	-4.99524	3.46927e-07
Lpin1	0.0112439	-5.00664	9.63422e-07
Prdx1	0.126494	-5.01398	3.5579e-07
Card11	0.0140549	-5.01719	7.92306e-07
Iglc2	0.0178029	-5.02682	1.72565e-06
Sh3bgrl	0.0449758	-5.05781	3.32335e-07
Ms4a1	0.0159289	-5.06122	1.01132e-06
Lilra5	0.0112439	-5.07226	7.69901e-07
Bcl2a1a	0.0178029	-5.08346	4.80104e-07
Hmgn1	0.0149919	-5.10011	4.86931e-07
St6galnac3	0.0234249	-5.12337	8.05816e-07
Iglc3	0.00655897	-5.12339	2.12179e-06
Gem	0.00655897	-5.12643	1.93337e-06
C530008M17Rik	0.00749596	-5.12707	1.05498e-06
Spp1	0.111502	-5.1287	3.25782e-07
Pros1	0.0112439	-5.13703	5.35763e-07
Tcf12	0.0290469	-5.14745	2.96285e-07
F7	0.0187399	-5.15347	3.88594e-07
Irf4	0.00468498	-5.15786	2.16126e-06
Skap1	0.0243619	-5.16339	4.66885e-07
Tnfrsf9	0.00281099	-5.16461	2.2304e-05
Ext1	0.0449758	-5.17006	2.47234e-07
Camk4	0.00936995	-5.17731	1.26931e-06
Krt19	0.00936995	-5.18634	7.26497e-07
Pdlim1	0.0131179	-5.18874	3.9481e-07
Rpl10a	0.19021	-5.20666	1.30662e-07
Areg	0.00281099	-5.20827	0.00144661
Tcf7l2	0.0871406	-5.21289	1.79592e-07
Pou2af1	0.00374798	-5.21295	2.79471e-06
Tmem176a	0.0131179	-5.21384	6.81028e-07
Ctla4	0.0121809	-5.22125	1.53999e-06
Dip2c	0.0168659	-5.22266	3.56683e-07
Ear2	0.0552827	-5.22798	2.14892e-07
Plet1	0.0393538	-5.23765	2.27521e-07
Vat1	0.0168659	-5.23871	2.68902e-07
Rftn1	0.0262359	-5.24003	2.00867e-07
Ms4a4b	0.0206139	-5.24566	4.07652e-07
Slc9a7	0.00843296	-5.24647	5.78871e-07
Fcgrt	0.0215509	-5.26963	2.07525e-07
AU020206	0.0449758	-5.27718	1.35496e-07
Lgals1	0.0599677	-5.27895	1.62714e-07
Icos	0.0149919	-5.28323	6.46604e-07
Cd74	0.877965	-5.2867	7.37825e-09
Apoe	0.595929	-5.28677	2.54875e-07
Iglc1	0.00468498	-5.29227	3.56737e-05
Ly6d	0.0290469	-5.29582	3.05446e-07
Nme2	0.0993215	-5.29997	9.40606e-08
Bcl11b	0.00562197	-5.30918	9.81411e-07
Akr1b3	0.0159289	-5.31207	1.85664e-07
Rras2	0.00655897	-5.32614	5.28987e-07
Serpinb9	0.00281099	-5.32746	5.85531e-06
Ms4a4c	0.010307	-5.33229	3.96639e-07
Birc5	0.000936995	-5.33492	5.91849e-05
S100a4	0.0777706	-5.33764	1.32138e-07
Arhgap31	0.0131179	-5.33841	2.36479e-07
1700025G04Rik	0.00281099	-5.33929	2.87036e-06
Cxcl16	0.0187399	-5.37	2.04803e-07
Rasal2	0.0140549	-5.37005	1.94799e-07
Trem2	0.0271729	-5.37122	1.38053e-07
Atp10a	0.010307	-5.37265	2.69229e-07
Dab2	0.0178029	-5.38279	1.55915e-07
Ly86	0.0215509	-5.38616	1.24878e-07
Hspe1	0.0309209	-5.40085	8.29637e-08
Prkca	0.0168659	-5.42364	1.58847e-07
Cd4	0.00187399	-5.42978	2.99022e-06
Rexo2	0.0159289	-5.43078	1.1162e-07
Ppp1r14b	0.0178029	-5.43501	9.80693e-08
Gzmb	0.000936995	-5.4355	0.000145988
Ccdc88a	0.0393538	-5.45513	7.37789e-08
Cd2	0.0187399	-5.46479	9.60943e-08
Mmp19	0.00936995	-5.47062	2.7808e-07
Lck	0.00374798	-5.47655	8.05816e-07
Cpne8	0.00655897	-5.47834	2.77881e-07
Frmd4a	0.0121809	-5.48379	1.45955e-07
Car4	0.010307	-5.50497	3.46927e-07
Mtss1	0.0187399	-5.50536	7.73366e-08
Iigp1	0.00843296	-5.50624	1.5689e-06
Cxcr6	0.00655897	-5.51183	8.13796e-07
Acp5	0.0131179	-5.52667	9.4375e-08
S100a10	0.0993215	-5.52771	3.8983e-08
Ear1	0.0262359	-5.54323	9.76929e-08
Il7r	0.0131179	-5.55471	1.6498e-07
Tmem176b	0.0112439	-5.55577	1.62714e-07
Ldlrad4	0.0449758	-5.56679	4.15181e-08
Ikzf2	0.00655897	-5.57582	3.66793e-06
H2-Ab1	0.271729	-5.586	3.35306e-08
Slc7a2	0.0337318	-5.59172	4.655e-08
Snrpf	0.010307	-5.59994	7.88002e-08
Nrg4	0.010307	-5.60564	1.72146e-07
Lgals3bp	0.010307	-5.60636	8.89836e-08
Slc25a4	0.010307	-5.6202	7.25783e-08
Pvt1	0.010307	-5.62462	8.21822e-08
Cadm1	0.00749596	-5.62649	3.83989e-07
Bckdhb	0.00749596	-5.63489	1.11599e-07
Mmp12	0.0178029	-5.64192	2.44561e-06
H2-DMb1	0.0215509	-5.64424	4.45327e-08
Ccr2	0.0168659	-5.655	7.11652e-08
Blnk	0.00655897	-5.65807	2.13449e-07
Cd28	0.00562197	-5.67158	2.91411e-07
Saa3	0.0496608	-5.69223	1.58525e-06
Serpinb6b	0.000936995	-5.70234	1.19661e-05
Nrip1	0.0140549	-5.70421	4.92272e-08
Luzp1	0.0140549	-5.70776	4.12552e-08
Themis	0.00374798	-5.71558	5.71992e-07
AI504432	0.010307	-5.72211	5.16605e-08
Prf1	0.00187399	-5.723	1.94821e-05
Atp6v0d2	0.0252989	-5.7259	3.25444e-08
Fn1	0.0552827	-5.72914	3.639e-08
Mmp14	0.00749596	-5.76042	7.59727e-08
H2-DMa	0.0290469	-5.7674	1.96828e-08
Kcnq1ot1	0.0121809	-5.84747	2.74761e-08
Klra3	0.000936995	-5.85848	1.00103e-05
Pmepa1	0.00655897	-5.87513	7.25783e-08
Myo1e	0.0206139	-5.8824	1.60082e-08
Axl	0.0187399	-5.89708	1.42473e-08
Plcb1	0.0234249	-5.91727	1.8815e-08
Myof	0.0187399	-5.93101	1.23572e-08
H2-Aa	0.20895	-5.95439	6.30113e-09
Ms4a7	0.00374798	-5.95539	4.10085e-07
Tbc1d9	0.0271729	-5.95812	9.44757e-09
Htr2c	0.010307	-5.97156	5.01166e-08
Nkg7	0.00843296	-5.99116	1.65588e-07
Mrc1	0.0374798	-5.9969	8.13238e-09
Gzma	0.0149919	-6.00215	3.21686e-06
Cfb	0.0178029	-6.05765	1.18966e-08
Lrp12	0.0121809	-6.07483	1.02888e-08
Tmem256	0.0112439	-6.10879	7.37825e-09
Lpl	0.0543457	-6.13052	4.46123e-09
Atp2b4	0.00187399	-6.13993	1.70723e-07
Trac	0.00374798	-6.14607	7.03051e-08
Nrp2	0.00843296	-6.15819	1.05923e-08
Rora	0.010307	-6.16723	1.52422e-08
Lepr	0.00374798	-6.23206	7.95174e-08
Fabp1	0.0140549	-6.29896	1.18238e-08
Ms4a6c	0.0131179	-6.36106	3.15082e-09
Rnf180	0.00655897	-6.36631	5.85808e-09
Mertk	0.00749596	-6.37586	4.93074e-09
Kynu	0.00468498	-6.4001	8.53772e-09
Ms4a6d	0.00655897	-6.40622	4.64537e-09
Flvcr2	0.00281099	-6.47059	1.54152e-08
C1qa	0.0215509	-6.70166	1.99831e-09
Kcnip4	0.0365428	-6.71097	5.25293e-10
Gpnmb	0.00749596	-6.71585	3.81578e-09
Shtn1	0.00655897	-6.72113	9.45197e-10
C1qb	0.0234249	-6.76053	1.09793e-09
Dst	0.0140549	-6.81861	3.00082e-10
F13a1	0.00187399	-6.93343	2.70784e-08
Il17a	0.000936995	-7.10554	2.56571e-06
C1qc	0.00843296	-7.3402	2.29147e-10

## Sheet: Cluster 2, p<0.01
Cluster 2: Gene Features (p<0.01)
FeatureName	Cluster 2 Average	Cluster 2 Log2 Fold Change	Cluster 2 P-Value
C1qc	5.7503	5.74449	7.69066e-115
C1qa	8.80697	5.58117	4.82446e-109
Saa3	9.7622	5.3925	2.05269e-87
C1qb	9.77049	5.23324	1.21706e-98
Apoe	85.3956	5.05928	2.71506e-94
Ms4a7	1.0639	5.04558	4.14451e-85
Cadm1	1.26135	3.29823	1.23821e-39
Cxcl16	2.46247	3.29357	3.14708e-42
Mmp14	1.35823	3.19136	1.34962e-39
Aoah	1.48938	3.18652	8.81858e-39
Trem2	3.35433	3.02915	3.05162e-36
Fcgr2b	1.94452	2.96614	9.53948e-35
Mafb	2.44994	2.85945	4.56877e-31
Ccl2	1.07439	2.69782	2.56448e-26
H2-Ab1	34.8444	2.65527	5.63993e-28
Ly6i	1.30758	2.58952	5.08095e-25
H2-Aa	33.5494	2.52541	2.78756e-25
Plxdc2	3.42377	2.50111	4.64827e-24
Cd63	4.04763	2.40645	1.23816e-22
Fmnl2	1.73509	2.32571	2.04777e-20
Mmp12	2.28196	2.31176	9.53313e-17
Gpnmb	2.15339	2.29948	1.7126e-19
Tns3	1.28235	2.25494	1.44354e-19
H2-DMb1	2.66121	2.20337	5.21936e-19
Aif1	1.24477	2.19613	2.3351e-18
AA467197	1.44223	2.12578	4.58692e-17
Ctss	32.1965	2.10538	1.69118e-17
Cd74	77.8568	2.05974	1.02075e-16
Cxcl9	1.33797	1.99027	1.07624e-10
Gatm	1.34147	1.98328	3.05487e-15
Timp2	1.72165	1.94897	8.10347e-15
Fabp5	5.60147	1.94144	1.32151e-14
4930430E12Rik	0.36728	1.87211	1.43635e-12
Clec5a	0.430826	1.84484	1.35631e-12
Inhba	1.28603	1.8324	1.4577e-11
Ccr5	1.38752	1.81554	7.67704e-13
Lgals3bp	1.14144	1.79239	1.97937e-12
Ms4a6d	1.31292	1.76678	4.30161e-12
C3	2.90361	1.72832	1.11722e-11
H2-DMa	3.31178	1.71185	1.61883e-11
Lgmn	1.75185	1.71069	2.12246e-11
Chil1	0.788343	1.69915	6.95725e-11
Pid1	3.52102	1.69572	4.1231e-11
Hspa1a	0.808789	1.678	3.11222e-07
Iigp1	0.852811	1.67551	1.69685e-09
Tgfbi	2.71481	1.66368	7.4779e-11
Zfhx3	1.20075	1.63581	2.13644e-10
Lyz2	150.227	1.59683	4.84382e-10
Cd68	2.55235	1.59283	5.90916e-10
Npc2	7.82891	1.58266	6.62265e-10
Dock4	2.62364	1.52633	4.31682e-09
Ctsh	3.90101	1.50291	6.25641e-09
Apobec1	1.02503	1.48382	1.53637e-08
Hexb	2.05356	1.47895	1.36848e-08
Nrp2	1.24035	1.46197	2.73488e-08
Ly86	1.7408	1.45685	2.49694e-08
Adgre1	1.50761	1.40759	9.26151e-08
Fn1	5.40586	1.4019	1.50701e-07
Apoc2	0.426958	1.40171	3.03909e-07
Slc31a2	0.655357	1.40001	1.83153e-07
P2rx4	1.0545	1.39572	1.20453e-07
Myo5a	1.18325	1.39527	1.28787e-07
Cfb	2.2558	1.39447	1.73919e-07
Clec12a	1.03921	1.39418	1.33593e-07
Fcgr3	3.07049	1.38442	1.33837e-07
Cxcl1	0.708036	1.37078	4.28261e-06
Ctsz	8.99135	1.36529	2.09114e-07
Creb5	3.04581	1.35955	3.17095e-07
Fnip2	1.22967	1.33191	7.86616e-07
Cd93	0.900517	1.28712	1.75856e-06
Myof	2.06424	1.26635	2.39768e-06
Rreb1	1.59124	1.25863	2.84063e-06
Lhfpl2	1.23483	1.24788	4.14848e-06
Rgs10	1.1827	1.22729	6.00534e-06
F10	1.53138	1.22575	7.06648e-06
Pf4	0.589231	1.20041	0.000224124
Ctsb	9.03537	1.19709	9.55201e-06
Abca1	1.17404	1.18368	1.57741e-05
Tbxas1	1.58663	1.16899	1.93341e-05
Acp5	1.06629	1.15707	2.50467e-05
Aopep	1.27166	1.14486	3.17055e-05
Rnaset2a	1.21677	1.14411	2.91075e-05
Arl15	3.0622	1.14186	3.12176e-05
Hexa	3.47037	1.12922	3.74304e-05
Ctsc	5.81772	1.12054	4.42349e-05
Cd86	2.42324	1.10447	6.88427e-05
Lgals3	13.7643	1.0992	6.63375e-05
H2-T23	2.50538	1.09904	6.53058e-05
Osbpl3	0.519054	1.09672	0.0001039
Lair1	0.763109	1.08784	0.000100465
Tbc1d9	2.79291	1.08656	9.04838e-05
Itgam	1.19891	1.08614	9.20008e-05
Slc8a1	4.01374	1.07652	0.000111071
Fgl2	1.6185	1.07387	0.000123266
Cd300c2	1.83842	1.06043	0.000139522
Pycard	1.51535	1.05825	0.000144364
Pmepa1	0.690721	1.04447	0.000251063
Cebpa	1.10497	1.03851	0.000218024
Lrmda	7.70293	1.03248	0.000222505
Ptpro	0.544104	1.01624	0.000412418
Rftn1	1.59216	1.01346	0.000321472
Rbpj	1.26117	1.00409	0.000425094
Mitf	2.26483	0.998602	0.000434987
Mif	1.21843	0.995724	0.000442794
Rgs1	2.14824	0.995	0.000529308
Csf1r	1.54316	0.994082	0.000465359
Slco3a1	0.870125	0.986305	0.000554283
Arhgap24	2.22799	0.979548	0.000567443
Bst1	0.710062	0.976799	0.000647912
Lamp1	6.37711	0.976589	0.000557629
Cstb	4.38802	0.970439	0.000705159
Phlpp1	1.52051	0.95693	0.000903651
Cd300a	1.46009	0.954854	0.000855165
Psap	23.411	0.946585	0.000921942
Nupr1	0.418853	0.938462	0.00149768
Grn	3.31417	0.933194	0.00116514
H2-T22	0.801053	0.930709	0.00127655
Vim	19.3641	0.930506	0.00116963
Unc93b1	1.94489	0.907078	0.00170954
Tap1	0.835865	0.896894	0.00217023
Sirpb1c	1.11602	0.896821	0.00211436
Hk3	0.275368	0.893173	0.00304078
Tctex1d2	0.694589	0.888837	0.00251106
Ifi202b	0.948591	0.883806	0.00290774
H2-K1	15.4939	0.880336	0.00247937
Tmem176b	0.83697	0.876863	0.00346199
Tcirg1	0.599362	0.867771	0.00354427
Cx3cr1	0.664198	0.864312	0.00379074
Slc11a1	0.530106	0.86322	0.00388901
H2-Q7	1.18896	0.856257	0.00382028
Trps1	5.91681	0.848916	0.00408666
Klf4	2.15947	0.845643	0.00443526
Lilrb4a	2.68921	0.839465	0.00465955
Ms4a6c	1.65736	0.836812	0.00533135
Fth1	129.303	0.832274	0.00501342
Bst2	1.19394	0.831755	0.00634932
Cyba	11.7203	0.82682	0.00528905
Tgfbr1	1.48256	0.825585	0.00577917
Nav1	0.62957	0.824974	0.00665852
Anxa4	1.32876	0.823405	0.00600405
Rnf180	0.881361	0.822369	0.00662781
Ctsl	2.20828	0.820544	0.00628025
H2-D1	32.8653	0.817665	0.0059674
Rnf130	1.39857	0.817571	0.00625701
AW112010	4.78992	0.814392	0.00733584
Slfn8	0.844154	0.794913	0.00910436
Pld4	1.28529	0.792486	0.00903356
Ndufc2	1.04898	0.788946	0.00929213
Srsf5	1.2409	-0.879744	0.00988768
Cdc42se1	0.332467	-0.884862	0.0099278
Fpr2	0.399145	-0.887244	0.00995674
Dock2	2.51054	-0.887522	0.00912125
Dock5	0.308891	-0.889408	0.00999141
Kpna4	1.50356	-0.89649	0.00870982
Msra	0.341677	-0.89769	0.0091891
Glcci1	0.227478	-0.902229	0.0091891
Nsd3	1.20517	-0.903999	0.0078082
Prkce	0.341861	-0.907909	0.00811617
Prr13	0.849127	-0.908708	0.00743266
Ccr1	0.419222	-0.908961	0.00813303
Ppp1r2	0.424563	-0.908965	0.00766674
Sde2	0.269473	-0.909251	0.00788373
H3f3a	4.95091	-0.910567	0.00705953
Glul	0.426774	-0.912428	0.00768781
Rnase6	0.184561	-0.913475	0.00839012
Pag1	0.913963	-0.915332	0.00703497
Tbc1d15	0.282735	-0.916632	0.00720884
Cdk11b	0.462507	-0.9231	0.00688825
Ubap1	0.192665	-0.924073	0.00737451
Map1lc3b	1.17459	-0.924434	0.00625203
Ddx6	0.816156	-0.924898	0.00622656
Atxn1	1.25914	-0.92872	0.00619794
Ezh2	0.126356	-0.930167	0.0092467
Hist1h1c	0.173325	-0.930622	0.00737451
Dgkd	0.315522	-0.932286	0.00610697
March7	0.47669	-0.932662	0.0059536
Pnrc1	1.04861	-0.937259	0.00544109
1810026B05Rik	0.264316	-0.937927	0.00571804
Mrc1	1.37444	-0.940941	0.00570673
Gk	0.194691	-0.940959	0.00657707
Hivep2	0.790554	-0.941762	0.00539699
Anxa11	0.322337	-0.942482	0.00556904
Rnf11	0.197823	-0.954632	0.00517049
H2-Oa	0.091912	-0.955795	0.0082004
Tpd52	1.07145	-0.95815	0.00436463
Avl9	0.170746	-0.96393	0.00450929
Zc3hav1	0.825734	-0.966069	0.00401412
Nr3c1	0.613176	-0.966699	0.0041542
Mxi1	0.223978	-0.972185	0.00423356
Pmaip1	0.183456	-0.972347	0.00448926
Adam8	0.176088	-0.973341	0.00435983
Plcb1	0.808236	-0.974803	0.00423481
Stk24	0.470243	-0.976267	0.00362019
Zfp318	0.0897017	-0.976417	0.00635411
Strbp	0.140907	-0.978073	0.00581012
Suco	0.289735	-0.9781	0.00384748
Itgal	0.8005	-0.988362	0.00309429
Hist1h2bc	0.20648	-0.994815	0.00353784
Cd4	0.0655725	-0.994929	0.00665539
Il17ra	0.31368	-0.995415	0.00297255
Mki67	0.0768082	-0.999447	0.00960365
Fryl	0.478163	-1.00155	0.00273382
Fosl2	0.537658	-1.00877	0.00251106
Dip2c	0.357333	-1.01029	0.0028575
Akr1b3	0.360096	-1.01051	0.00247719
Nup107	0.161168	-1.0107	0.0041529
Smchd1	0.485347	-1.01199	0.00242497
Mgll	0.327678	-1.01242	0.00272738
Atp11b	0.479453	-1.01441	0.00234655
Tgm2	0.647989	-1.01651	0.00242656
Ppp1r15a	0.487741	-1.02093	0.002246
Cass4	0.135934	-1.02119	0.00460535
Gm26740	0.801605	-1.02221	0.00209852
Crlf3	0.373542	-1.02358	0.00217114
Ppp2r5a	0.605072	-1.02972	0.00188142
Sh3bp5	0.211637	-1.03037	0.00208669
Antxr2	0.926672	-1.03456	0.00204164
Smad7	0.349229	-1.03774	0.00185149
1600020E01Rik	0.195797	-1.03848	0.00202271
Taldo1	1.36726	-1.03955	0.00165285
Tspan13	0.254554	-1.04176	0.00175149
Bckdhb	0.219926	-1.04895	0.00178841
Atp6v0d2	0.724244	-1.06015	0.00146977
Fchsd2	0.307417	-1.06091	0.00158664
Ezr	0.745979	-1.06299	0.00124574
Sp100	0.438378	-1.06318	0.00130179
Csf3r	0.553314	-1.06388	0.00135028
Wdfy4	0.427326	-1.0664	0.00132057
Serpinb9	0.0779134	-1.06947	0.00445161
Arhgap26	1.02503	-1.073	0.00111478
Dipk1a	0.29876	-1.07739	0.00114504
Fyn	0.556445	-1.08005	0.00108807
Samd9l	0.178298	-1.0805	0.00119596
Hmgn2	0.192849	-1.08398	0.00112225
Baz1a	0.986719	-1.08553	0.000939227
Ube2h	0.48461	-1.09099	0.000915358
Klhdc4	0.362491	-1.09149	0.000971607
Ly75	0.279051	-1.0917	0.00107746
Klf2	1.30556	-1.09684	0.000855093
Abhd17b	0.252528	-1.10379	0.000907157
Bcl2	0.326389	-1.11249	0.000856967
Rab11fip1	0.539868	-1.11429	0.000707195
Inpp4b	1.01766	-1.11586	0.000788441
Resf1	0.526053	-1.11709	0.000708918
Nfkbid	0.214953	-1.11939	0.000741133
Cnot6l	0.550735	-1.11952	0.000632118
Cd37	0.429168	-1.1223	0.000627755
Btg2	2.75736	-1.12304	0.000594679
Sept11	0.404302	-1.12327	0.000627109
Cdk2ap2	0.69551	-1.1252	0.000630306
D16Ertd472e	0.265237	-1.1256	0.000678123
Gm34084	0.118436	-1.12697	0.00122133
Rcsd1	0.155643	-1.12783	0.000923168
Ndufa4	0.688511	-1.1294	0.000536302
Anxa2	1.81172	-1.12968	0.00053022
Bzw2	0.206111	-1.13116	0.000631771
Rnf138	0.166694	-1.13614	0.000577532
Coro1a	1.79182	-1.13705	0.000471334
Adipor2	0.646884	-1.14332	0.000472423
Plk3	0.216058	-1.14368	0.000528993
Osm	0.482216	-1.14486	0.000563168
Selenon	0.14146	-1.14764	0.000826275
Ncoa4	0.366174	-1.1477	0.000468166
Gm16556	0.0749663	-1.15048	0.00111956
Fmnl1	0.306312	-1.15154	0.00042783
Gadd45a	0.234477	-1.15308	0.000522226
Upp1	0.1608	-1.1531	0.00107718
Junb	7.22679	-1.1603	0.0003558
Cdk17	0.240924	-1.16306	0.000386848
Ifit3	0.0499161	-1.16895	0.00837953
Il1r1	0.0410749	-1.17674	0.00230145
Fam107b	0.614097	-1.1772	0.000296072
H2afv	0.229872	-1.17786	0.000312798
Prkca	0.369858	-1.18334	0.000323633
Arhgef18	0.21219	-1.18607	0.000300998
Klf3	0.406697	-1.18751	0.00026974
Add3	0.389383	-1.19707	0.000231616
Ifitm2	1.32416	-1.20029	0.000230779
Prkch	0.533421	-1.20492	0.000219545
Slc35d1	0.0863862	-1.20528	0.000529525
Runx2	0.362122	-1.20741	0.000212343
Mef2c	0.508371	-1.21219	0.00021923
Gcnt2	0.445193	-1.21285	0.000202709
Ifitm3	1.49785	-1.2133	0.000208375
Rabgap1l	0.640621	-1.21603	0.000209991
Ssh2	1.07089	-1.22029	0.000160984
Cdc42ep2	0.081413	-1.22494	0.000408483
Igf1r	0.341493	-1.22563	0.000198418
Cks2	0.220847	-1.22875	0.000204587
Actn1	0.244792	-1.23006	0.000161748
Gpcpd1	0.817814	-1.2301	0.000143049
Hgsnat	0.110515	-1.23177	0.000404022
Pdlim1	0.240003	-1.23767	0.00015295
Dusp2	0.463796	-1.24576	0.000134004
Stk10	0.510213	-1.25196	0.000113799
Gm12840	0.116041	-1.26045	0.000347848
Marcksl1	0.321784	-1.272	0.000106946
Rtp4	0.083255	-1.27532	0.000272492
Tnfrsf23	0.0537842	-1.27679	0.000451184
Trf	0.74911	-1.28046	7.87553e-05
Kras	0.317363	-1.28982	6.51168e-05
Sgms2	0.532869	-1.29026	7.54995e-05
Rhoh	0.199296	-1.29294	7.22503e-05
Lsp1	1.33097	-1.29341	5.70132e-05
Slc44a2	0.141644	-1.29344	0.00011387
Ifi27l2a	0.71964	-1.29425	7.98498e-05
Ltc4s	0.258606	-1.3023	7.19396e-05
Cebpd	0.33302	-1.30529	6.16089e-05
Csrnp1	0.344624	-1.30614	5.49452e-05
Rac2	0.869572	-1.31564	4.18548e-05
Jaml	0.193955	-1.32191	5.09486e-05
Pxk	0.114568	-1.32303	8.25285e-05
Tns1	0.196717	-1.32468	5.01615e-05
Mir142hg	0.889281	-1.32752	3.6605e-05
Ceacam1	0.0607835	-1.33074	0.000122403
Gm50022	0.176088	-1.33203	4.80436e-05
Ms4a6b	0.273894	-1.33333	4.2539e-05
Prkn	0.255291	-1.33624	4.45743e-05
Acod1	0.605256	-1.34596	4.07615e-05
Ifit1	0.0587574	-1.35227	0.00272027
Gem	0.114015	-1.35428	7.82443e-05
Rfx7	0.213479	-1.35793	2.76478e-05
Smc4	0.224899	-1.35942	2.76553e-05
Gpr183	0.169457	-1.36594	3.18268e-05
Nr4a1	0.812657	-1.36929	2.04675e-05
Rara	0.262106	-1.37041	2.13019e-05
Bach2	0.748742	-1.37157	2.33237e-05
Rap1gap2	0.219373	-1.37509	2.72832e-05
Zhx2	0.156748	-1.3754	3.41633e-05
Cd300ld	0.103885	-1.37673	4.95014e-05
Nudt4	0.165957	-1.37793	2.19402e-05
Ms4a4c	0.194323	-1.37925	2.59426e-05
Ikzf2	0.151959	-1.39346	0.00021056
Raet1e	0.103148	-1.3937	3.72461e-05
Limd2	0.275368	-1.41284	1.09775e-05
Irf4	0.0839917	-1.41742	3.35504e-05
Msi2	0.179219	-1.42553	1.12357e-05
Rora	0.336704	-1.42589	1.37447e-05
Dgat1	0.361754	-1.42623	9.59031e-06
S100a11	2.66968	-1.42645	8.60503e-06
Foxo1	0.197454	-1.42702	1.11598e-05
Sipa1l1	0.291577	-1.43021	9.25352e-06
Themis2	0.190271	-1.43779	8.41833e-06
Rassf5	0.187139	-1.45012	6.55477e-06
Cblb	0.446851	-1.45485	6.59191e-06
Zbtb1	0.119725	-1.45818	1.09954e-05
Stap1	0.12212	-1.46389	1.13508e-05
Hip1	0.24516	-1.49884	3.22955e-06
Pdcd4	0.225451	-1.50423	2.86377e-06
Smad3	0.118067	-1.50636	8.03088e-06
Sept9	0.368201	-1.51263	2.31828e-06
Cdc42ep3	0.528816	-1.51421	2.17647e-06
Cnn2	0.212005	-1.51713	2.18362e-06
Pde1a	0.0419959	-1.52878	6.22706e-05
Tut4	0.256027	-1.54839	1.38395e-06
Il1b	4.9463	-1.54955	1.32369e-06
Spn	0.118436	-1.55266	3.01084e-06
Nfatc3	0.257317	-1.55553	1.29091e-06
Trim25	0.240739	-1.55669	1.22661e-06
Samsn1	0.617044	-1.56056	1.11054e-06
Kdm2b	0.235029	-1.56872	1.35373e-06
Eif2ak3	0.141644	-1.57229	2.07042e-06
Mllt3	0.129856	-1.59257	1.77875e-06
Txk	0.0699931	-1.59693	3.03651e-06
Ramp1	0.281446	-1.60017	7.8902e-07
Il1rap	0.194323	-1.60262	9.53546e-07
Id3	0.100937	-1.62986	1.49689e-06
Napsa	0.188797	-1.65174	2.92338e-07
Cdkn2d	0.125251	-1.65236	6.06032e-07
Fcrla	0.0701773	-1.66385	8.12634e-07
Pnpla8	0.275736	-1.66522	1.91697e-07
Nav2	0.404671	-1.66746	2.67162e-07
Srgn	4.49319	-1.66942	1.63124e-07
Hcar2	0.571365	-1.6703	2.24473e-07
Abcg1	1.2072	-1.67097	1.74674e-07
Ccl4	2.0543	-1.67343	3.82764e-07
Dusp10	0.0955958	-1.67473	9.16314e-07
Il12rb2	0.0933855	-1.68304	1.12252e-06
Slfn1	0.127461	-1.68634	4.12527e-07
Tbx21	0.043101	-1.68692	2.39768e-06
Zeb1	0.241476	-1.69146	1.59119e-07
Cd226	0.0480742	-1.69578	1.35957e-06
Cyfip2	0.18364	-1.69833	1.17669e-07
Ctsk	0.355675	-1.69857	2.46806e-07
Trdc	0.0322337	-1.70137	5.56139e-05
Id1	0.0943065	-1.70265	1.06865e-06
Pde3b	0.214584	-1.70299	1.3135e-07
Gm15987	0.106832	-1.70972	3.03909e-07
Dedd2	0.0685196	-1.71118	3.88668e-07
Pik3ap1	0.576154	-1.71352	8.0461e-08
Pparg	0.238529	-1.72863	1.05064e-07
Dgka	0.0710983	-1.75505	1.49398e-07
Cd164	0.472269	-1.77015	2.98988e-08
Gramd3	0.117515	-1.77697	1.1813e-07
Syne1	0.206111	-1.77729	3.60694e-08
Lmnb1	0.527711	-1.79368	2.1638e-08
Rsad2	0.106832	-1.8017	1.73978e-05
Olr1	0.356228	-1.80266	2.68197e-08
Hmgb2	0.595862	-1.80383	1.63342e-08
Klra3	0.0355491	-1.80431	2.32415e-06
Spp1	1.29082	-1.8074	2.21712e-08
Chst11	0.230056	-1.80811	2.2249e-08
Hes1	0.0502845	-1.82632	2.02878e-07
Ptpn22	0.185482	-1.82917	1.73208e-08
2310001H17Rik	0.114568	-1.82946	3.2234e-08
Sort1	0.232267	-1.83787	1.11995e-08
Grap2	0.23374	-1.83877	1.84469e-08
Il18r1	0.102779	-1.87414	3.03497e-08
Pip5k1b	0.0773608	-1.90277	1.63342e-08
Unc119	0.225083	-1.90744	2.50807e-09
C5ar1	0.18806	-1.93259	1.9384e-09
Osgin1	0.0292866	-1.93449	4.79123e-08
Pbx1	0.404302	-1.93488	1.84125e-09
Mxd1	0.479084	-1.93693	1.62149e-09
Lbr	0.0830708	-1.9461	4.24016e-09
F5	0.0699931	-1.96253	7.32789e-09
Kcnq5	0.11291	-1.9978	3.09257e-09
Il2rb	0.0906227	-2.00592	2.74922e-09
Lpin1	0.112726	-2.00983	1.03481e-09
Lilra5	0.115857	-2.03787	6.23056e-10
Tnfrsf9	0.0377594	-2.0427	5.24446e-08
Pde7a	0.143117	-2.04717	5.49758e-10
Sntb1	0.0650199	-2.05977	2.00115e-09
Plcb4	0.111436	-2.07275	6.98005e-10
Thy1	0.0790185	-2.07991	9.54762e-10
Eno3	0.0270763	-2.08178	9.34343e-09
Frmd4a	0.159879	-2.0958	2.02476e-10
Isg15	0.24737	-2.09738	2.24151e-10
Tnik	0.0869388	-2.09818	4.01978e-10
Stk17b	0.795159	-2.11385	4.03391e-11
Vps37b	0.553867	-2.11697	4.31698e-11
St3gal6	0.0467849	-2.1295	5.09395e-10
Stx11	0.127093	-2.13593	1.41151e-10
Card11	0.12783	-2.1483	7.25377e-11
Themis	0.0633622	-2.18027	2.99634e-10
St6galnac3	0.217347	-2.19271	3.85735e-11
Ctsw	0.0454955	-2.20739	1.67305e-10
Bcl11b	0.0646515	-2.23415	5.25015e-11
Sorl1	0.235766	-2.23771	4.67601e-12
4933432I03Rik	0.0333388	-2.24137	2.29976e-10
Stmn1	0.0585732	-2.24454	8.55198e-11
Cd28	0.0825182	-2.24573	4.25316e-11
Sh2d2a	0.0305759	-2.24698	1.041e-10
Cxcr6	0.0839917	-2.25381	9.55525e-11
Dusp5	0.320126	-2.27897	1.68784e-12
Itk	0.152143	-2.28	1.11863e-11
Slc2a3	0.0602309	-2.28076	3.2864e-11
Ccnd2	0.295997	-2.28114	1.76305e-12
Lat	0.0657567	-2.28169	1.89569e-11
Sh2d3c	0.106095	-2.28514	1.54841e-11
Icos	0.14938	-2.28557	2.03323e-11
Ifng	0.0357333	-2.29044	2.07801e-09
Cytip	0.752242	-2.29238	1.09629e-12
Serpinb6b	0.0232082	-2.29392	1.85385e-09
Plac8	0.620544	-2.31077	1.96169e-12
Il18rap	0.0639148	-2.31351	7.25123e-12
Ctla2a	0.0742295	-2.3161	7.1916e-11
Camk4	0.0874914	-2.3246	1.15274e-11
4933406I18Rik	0.0703615	-2.32478	1.08113e-11
Prkcq	0.0419959	-2.33643	1.1847e-11
Skap1	0.210348	-2.34345	1.0783e-12
Cd6	0.0379436	-2.35393	2.03323e-11
S1pr1	0.0429168	-2.39629	3.44281e-12
Nebl	0.023024	-2.41564	3.38908e-11
Cd3g	0.163194	-2.42587	8.02967e-13
Rnf125	0.0598625	-2.43166	9.19366e-13
Heg1	0.0436536	-2.43948	1.40799e-12
Ctla4	0.106463	-2.44032	3.20946e-12
Adgre4	0.058389	-2.44978	3.10037e-12
Tox	0.0561787	-2.45076	2.10165e-11
Cd247	0.0381278	-2.46311	1.30798e-12
Trbc1	0.107937	-2.46373	9.78503e-13
Il17a	0.0550735	-2.46585	3.05273e-09
Scml4	0.0340756	-2.47217	1.3461e-12
Atp10a	0.0990955	-2.47423	1.45787e-13
Gimap3	0.0467849	-2.47562	5.1034e-13
Gm20406	0.0327862	-2.47569	1.32949e-12
P2ry10	0.0764398	-2.47597	2.21514e-13
Trem3	0.216426	-2.49092	4.25863e-14
Trbc2	0.177377	-2.50855	4.85497e-14
Rasgrp2	0.0609677	-2.5102	1.14612e-13
Cd3e	0.0646515	-2.51354	1.92546e-13
Cd3d	0.100385	-2.51437	9.6266e-14
Lck	0.0427326	-2.52773	2.398e-13
Klrd1	0.0506529	-2.53007	1.72745e-12
Treml4	0.107568	-2.54968	5.47971e-14
Il18	0.161537	-2.56567	1.4798e-14
Prkar2b	0.0891491	-2.56996	1.89596e-14
Cpne8	0.0666776	-2.57008	2.86307e-14
Gm5150	0.0758873	-2.57593	3.78447e-14
Tcf7	0.0279972	-2.57835	3.97702e-13
Mctp2	0.0777292	-2.58027	3.6233e-14
Ms4a4b	0.161353	-2.5896	2.27639e-14
Rasgrp3	0.0233924	-2.60497	2.81488e-13
Isg20	0.0294708	-2.61681	5.98725e-13
Ap1s3	0.0278131	-2.61796	1.0351e-13
Ppp1r16b	0.144591	-2.649	3.47125e-15
Arap2	0.073677	-2.65697	5.43162e-15
Trac	0.0624412	-2.65783	1.50804e-14
Bcl11a	0.0405223	-2.68143	1.17596e-14
Gm43661	0.076624	-2.70148	6.62892e-15
Gimap4	0.0570996	-2.70687	3.15615e-15
Ifitm6	0.072756	-2.72103	4.83287e-15
Lrg1	0.113094	-2.72231	2.16573e-15
Cyp4f18	0.102411	-2.72314	1.2295e-15
Ear2	0.380541	-2.72474	2.40157e-16
Ikzf3	0.104805	-2.72567	1.49046e-15
Dhrs9	0.0523106	-2.73611	2.68762e-15
F630028O10Rik	0.0291024	-2.73666	1.77283e-14
Ccr7	0.0733086	-2.74732	1.76716e-15
Pi16	0.0276289	-2.74835	8.27537e-15
Cd5	0.0279972	-2.75176	1.50804e-14
Sidt1	0.0244976	-2.75483	4.63161e-14
Fpr1	0.0359175	-2.7604	4.09875e-15
Ifit3b	0.00792027	-2.76656	3.27335e-09
Stat4	0.114568	-2.76772	3.68334e-16
Ets1	0.200401	-2.77173	5.97081e-17
Cd2	0.151406	-2.7776	1.38576e-16
Fam169b	0.0294708	-2.78203	3.18579e-15
Slfn4	0.0412591	-2.79349	1.66455e-14
Ltb	0.334309	-2.80629	2.36002e-17
Lpl	0.658488	-2.8153	3.27753e-17
Xcl1	0.0222873	-2.81738	1.15577e-05
Ngp	0.0519423	-2.82563	3.18268e-05
Rdh12	0.0184192	-2.83531	1.45835e-14
Sept1	0.0443904	-2.84251	1.75878e-16
Cyb561a3	0.0782818	-2.84818	5.02426e-17
Cd244a	0.0324179	-2.85762	7.36581e-16
Ripor2	0.251054	-2.86012	7.27246e-18
Rasip1	0.0414433	-2.86197	4.23962e-16
Rab44	0.0372069	-2.87416	1.92072e-16
Ankrd33b	0.077545	-2.88444	6.44759e-17
Nkg7	0.0961484	-2.89195	9.74427e-16
AW011738	0.0163931	-2.89303	5.8751e-15
Gm2682	0.0607835	-2.89961	3.02223e-16
A530064D06Rik	0.018235	-2.90346	2.00426e-15
Mirt2	0.019156	-2.91133	1.21412e-15
Il1r2	0.155458	-2.91416	2.31063e-17
Ifitm1	0.199112	-2.91917	2.53946e-17
Trem1	0.162273	-2.92506	1.1493e-17
Rras2	0.0469691	-2.93815	2.076e-17
Myo1d	0.0289182	-2.94232	3.32671e-16
Ablim1	0.0815972	-2.94546	8.24773e-18
Sytl3	0.0160247	-2.95536	5.2348e-15
Wfdc21	0.0294708	-2.97989	3.58122e-16
Ly6g	0.0187876	-2.98275	5.39574e-15
Slc40a1	0.0189718	-2.99179	3.08046e-16
Cxcr2	0.0745979	-2.9945	4.50961e-18
Gm8369	0.0523106	-3.00324	6.16953e-18
Mirt1	0.0795711	-3.00548	5.73326e-18
Hdc	0.129119	-3.01812	1.85502e-18
S100a8	3.21029	-3.02143	5.4551e-19
4930523C07Rik	0.0699931	-3.04894	9.75112e-19
Lef1	0.0438378	-3.05638	1.01377e-16
Cd24a	0.0930172	-3.06145	7.07867e-19
Birc5	0.010499	-3.09474	1.10295e-13
H2-Q10	0.0368385	-3.10929	2.61538e-18
Il1f9	0.0349966	-3.14674	4.90456e-18
Gimap1	0.0348124	-3.14766	4.30941e-19
Cxcr5	0.0338914	-3.15459	2.09208e-18
Ptprcap	0.0777292	-3.16452	6.21707e-20
Sell	0.106279	-3.18634	2.40682e-20
Top2a	0.019156	-3.18635	4.36411e-16
Setbp1	0.0550735	-3.19907	1.22178e-19
Net1	0.0466007	-3.20374	4.07485e-20
Chil3	0.587574	-3.21222	3.80102e-21
Satb1	0.209611	-3.22561	2.54533e-21
Asprv1	0.0394172	-3.23591	4.36549e-18
Cstdc4	0.0513897	-3.27046	5.75832e-17
Mmp9	0.0410749	-3.27631	3.17601e-20
Gimap6	0.058389	-3.2792	8.04956e-21
4833407H14Rik	0.0154722	-3.30117	8.51319e-19
Stfa2l1	0.0436536	-3.30793	2.65699e-18
Ace	0.0215505	-3.30921	7.40695e-19
Cmah	0.0359175	-3.31886	1.15058e-20
Mrgpra2b	0.0138144	-3.39909	6.96349e-19
Cd22	0.0285498	-3.42891	4.47677e-21
Pglyrp1	0.10499	-3.44003	9.33798e-23
S100a9	5.06713	-3.45829	1.20758e-23
Aff3	0.100201	-3.4861	4.70012e-23
G0s2	0.268552	-3.5425	5.25249e-24
Retnlg	0.488294	-3.54408	1.81519e-23
Serpinb1a	0.0327862	-3.58048	2.27482e-23
Nrg4	0.0550735	-3.59421	1.96449e-23
Gm39321	0.0097622	-3.6131	2.36477e-20
4732465J04Rik	0.0127093	-3.63493	1.96251e-21
Stfa1	0.00939381	-3.66823	1.21034e-10
Gzmb	0.00755189	-3.67783	1.68513e-15
Ralgps2	0.0316811	-3.685	5.07051e-24
Blk	0.0189718	-3.7196	2.4973e-23
Ncr1	0.0169457	-3.80899	2.72649e-20
Ube2c	0.00589416	-3.83204	4.57323e-16
Ighm	0.115673	-3.84131	1.62362e-26
Prf1	0.0121567	-3.88073	5.68737e-19
Klre1	0.00460481	-3.93759	1.90006e-18
Kcnn3	0.0303917	-4.00849	1.05704e-27
Ly6d	0.0838075	-4.10658	5.42095e-29
Bank1	0.083255	-4.18986	4.19419e-30
Pax5	0.0186034	-4.23075	9.74531e-29
Iglc3	0.0162089	-4.29467	1.69292e-28
Fcer2a	0.00884123	-4.30687	6.76644e-27
Gzma	0.0620728	-4.33544	1.68166e-23
Patj	0.0267079	-4.38204	1.28652e-31
C530008M17Rik	0.0171299	-4.39087	9.3027e-31
Cd79b	0.0408907	-4.41899	8.60625e-32
Ighd	0.0244976	-4.42072	4.02129e-31
Scd1	0.00773608	-4.42657	4.57204e-28
Iglc2	0.0346282	-4.43575	9.48235e-31
Rrm2	0.00313127	-4.45906	2.2089e-20
Cd55	0.014367	-4.48729	8.73798e-31
Iglc1	0.0116041	-4.52738	1.08416e-23
Fcmr	0.0147354	-4.53276	3.8129e-31
Cstdc5	0.00276289	-4.5401	8.34675e-11
Vpreb3	0.00552577	-4.56341	5.83558e-27
Ebf1	0.0996481	-4.63229	5.61388e-35
Gm31243	0.00681512	-4.64702	1.09756e-29
Mzb1	0.00939381	-4.68209	2.65794e-31
Igkc	0.228583	-4.70623	1.61455e-36
Cd79a	0.0650199	-4.83727	4.16853e-37
Tnfrsf13c	0.00626254	-4.84637	1.79911e-31
Ms4a1	0.0233924	-4.88584	4.93228e-36
Sox5	0.00755189	-4.94303	2.18783e-24
Ear1	0.0489952	-4.99571	1.5111e-38
Plet1	0.0570996	-5.03911	1.10078e-39
Pou2af1	0.00607835	-5.104	8.87154e-34
Flvcr2	0.0116041	-5.12627	6.52466e-38
Krt79	0.0265237	-5.19782	4.16693e-40
Kcnip4	0.123961	-5.29324	2.3122e-42
Lepr	0.0101306	-5.4047	2.15991e-38
Pclaf	0.00257869	-5.47933	2.71124e-25
Fabp1	0.0261553	-5.79963	3.62329e-45
Krt19	0.00810446	-5.81559	8.26289e-44
Htr2c	0.0130777	-6.04864	8.99448e-47
Car4	0.00810446	-6.26148	3.52021e-47

## Sheet: Cluster 3, p<0.01
Cluster 3: Gene Features (p<0.01)
FeatureName	Cluster 3 Average	Cluster 3 Log2 Fold Change	Cluster 3 P-Value
Htr2c	2.72492	4.18302	1.74617e-62
Kcnip4	15.0003	4.09897	1.98874e-62
Flvcr2	1.22965	3.86662	4.10353e-55
Nrg4	2.02177	3.85069	7.14645e-54
Lepr	1.2945	3.82274	4.56494e-51
C530008M17Rik	1.06787	3.72548	1.0307e-50
Kcnn3	1.44271	3.6802	3.96122e-50
Fabp1	4.1407	3.53486	6.12771e-45
Cpne8	1.11117	3.24974	6.62038e-39
Krt19	1.23525	3.19875	2.04656e-37
Nav2	3.71308	3.19458	5.18145e-38
Frmd4a	1.90738	3.1385	9.05814e-37
Plet1	4.91559	3.11466	2.16291e-36
Lpin1	1.2596	3.09009	1.77393e-35
Ear1	4.04139	3.05325	1.94433e-34
Patj	1.4384	3.01292	1.23148e-33
Prkn	1.80462	2.94891	3.63595e-32
Net1	1.09393	2.88829	8.18723e-31
Dip2c	2.01553	2.83609	1.03699e-29
Krt79	2.39511	2.83374	1.93044e-29
Tns1	1.31388	2.74558	7.12658e-28
Mrc1	7.19437	2.70609	2.31886e-27
Sort1	2.11548	2.69988	3.63514e-27
Lpl	11.2261	2.66202	2.3972e-26
Prkar2b	1.2932	2.6587	3.59404e-26
Atp10a	1.34878	2.65665	5.94066e-26
Il18	2.3238	2.64123	5.94066e-26
Chil3	12.8635	2.60684	3.05315e-25
Abcg1	9.57332	2.58043	5.53041e-25
Tcf7l2	9.22519	2.56379	1.34969e-24
Syne1	1.73741	2.55533	4.17025e-24
Olr1	3.00455	2.50107	7.13247e-23
Bckdhb	1.1549	2.47903	1.59739e-22
Car4	1.40329	2.46875	3.11389e-21
Spp1	10.7834	2.4582	3.4956e-22
Ear2	5.72818	2.43009	8.75061e-22
Large1	1.74775	2.41763	2.44904e-21
Atp6v0d2	3.73398	2.39437	3.9685e-21
Pparg	1.85137	2.37633	1.8882e-20
Cyb561a3	1.25873	2.37055	1.17057e-20
Ccdc162	1.2624	2.35536	4.91808e-18
Ltc4s	1.50454	2.30449	2.84129e-19
Acox1	2.0263	2.26613	5.59162e-19
Mertk	1.80721	2.26018	1.1365e-18
Lilra5	1.05537	2.25121	1.77746e-18
Plekhg1	1.93625	2.2421	2.03229e-18
Nceh1	3.75315	2.21858	2.83393e-18
Pros1	1.08489	2.1967	1.14628e-17
Pde4d	4.89211	2.16856	2.18844e-17
F7	1.75378	2.16336	3.99069e-17
Cd164	3.50541	2.14971	3.69797e-17
Pdlim1	1.27769	2.14915	6.31605e-17
Trf	4.05561	2.12153	1.26874e-16
Adipor2	3.21286	2.1141	1.35384e-16
Rasal2	1.52435	2.10779	3.05572e-16
Pla2g15	1.29686	2.10643	2.79903e-16
Ly75	1.33887	2.10334	4.39798e-16
Glul	1.8238	2.07917	6.51598e-16
Card11	1.18053	2.07377	1.03323e-15
Fcgrt	2.10342	2.06577	9.84761e-16
Mgll	1.47653	2.05867	2.06217e-15
Abhd12	3.45888	2.04837	1.50509e-15
Agap1	1.66654	2.03853	3.22939e-15
Mmp19	1.09544	2.03226	1.24522e-14
Lrp12	2.11161	2.02229	5.51633e-15
Dst	4.03859	2.02114	4.8499e-15
Eepd1	1.74689	2.01299	7.8657e-15
Ptpn12	5.91064	1.99367	9.49774e-15
Ncoa4	1.7512	1.99351	1.20219e-14
Pnpla8	1.81583	1.9902	1.21256e-14
Dapk1	3.33092	1.98973	1.37095e-14
Pvt1	1.30527	1.97851	2.53584e-14
Slc7a2	3.87896	1.93781	8.32168e-14
Cdc42ep3	3.07219	1.90379	1.98104e-13
Shtn1	1.80333	1.89063	3.78467e-13
Plin2	8.41734	1.88976	3.06289e-13
Tgm2	2.75638	1.88601	4.82741e-13
Tmcc3	2.97202	1.86138	9.74012e-13
Rhoc	1.0571	1.85721	1.40125e-12
Dmxl2	2.55948	1.84443	1.47676e-12
Sept9	2.08274	1.83192	2.13157e-12
Ctsk	2.25616	1.82544	9.77337e-12
Rnf180	1.37571	1.82183	4.6273e-12
Nfia	1.16222	1.81658	5.47738e-12
Idh1	1.43905	1.81458	4.3305e-12
Tmbim1	1.13767	1.80388	6.48105e-12
Klhdc4	1.56033	1.79361	8.26832e-12
Kcnq1ot1	1.65857	1.78562	1.0939e-11
Plcb1	3.22514	1.77907	1.87747e-11
Abcc5	1.10621	1.76247	3.02376e-11
Wwox	2.25443	1.76134	2.17088e-11
Dab2	1.68054	1.72727	6.78714e-11
AI504432	1.27511	1.7268	6.33541e-11
Atxn1	4.78655	1.72302	5.64975e-11
Sept11	1.72405	1.71691	7.17039e-11
Atp13a3	2.12109	1.71259	7.51363e-11
Wdfy3	1.92268	1.7015	1.17734e-10
F11r	1.62776	1.69896	1.35274e-10
Lipa	2.68012	1.69742	1.23106e-10
Vat1	1.40889	1.66082	4.22491e-10
Evl	2.18054	1.65645	3.72637e-10
Gsap	3.93799	1.65405	3.81623e-10
Sulf2	1.05817	1.65022	5.81251e-10
Tulp4	1.15511	1.64743	5.77659e-10
Gstm1	0.851148	1.63502	1.18753e-09
Colgalt1	1.4621	1.60753	1.58079e-09
Plcb4	0.827667	1.60714	3.98559e-09
Trim25	1.28566	1.60576	1.70886e-09
Axl	2.4048	1.60568	1.62061e-09
Mt1	2.52199	1.57105	8.39671e-09
Mctp1	2.50067	1.56825	4.36887e-09
Clec16a	1.16222	1.56583	5.07968e-09
Mapk3	1.84771	1.55447	5.90552e-09
Bcar3	1.76262	1.55432	6.80539e-09
Arhgap39	0.812803	1.54476	1.1783e-08
Luzp1	1.56356	1.53623	1.06396e-08
Arhgap31	1.13142	1.52829	1.65667e-08
Mitf	2.9173	1.52134	1.57379e-08
Pon2	1.2247	1.51818	1.59424e-08
Sirpa	7.49553	1.51567	1.43073e-08
Lrp1	2.57262	1.51184	1.77037e-08
Dstn	1.82552	1.50729	2.03383e-08
Itgax	2.12927	1.50327	2.3597e-08
Cd9	11.5701	1.49835	2.26114e-08
Atp6v1b2	2.52652	1.49032	2.92395e-08
Cdk6	1.14499	1.48119	4.94297e-08
Aplp2	2.72492	1.47631	3.96413e-08
Ccnd2	2.38606	1.47555	4.50541e-08
Akr1b3	1.30074	1.46717	5.63334e-08
Lrrc58	1.19152	1.4653	6.11137e-08
Actn1	1.00324	1.44991	9.59251e-08
Cyb5r3	1.03383	1.44764	9.77059e-08
Cdk14	2.12022	1.44478	1.10816e-07
Mob3b	1.44809	1.43321	1.43373e-07
Unc119	1.39855	1.42887	1.37894e-07
Hebp1	1.88024	1.42181	1.70188e-07
Mtss1	1.7023	1.42084	1.69752e-07
Baz1a	3.64221	1.41026	1.88904e-07
Rras2	0.569802	1.40867	3.55076e-07
Xbp1	1.79084	1.39224	3.20622e-07
Trerf1	1.51595	1.38063	5.04107e-07
Ccl6	13.3301	1.37696	4.45727e-07
Fpr2	1.28911	1.37422	5.4595e-07
App	5.60065	1.36569	5.35559e-07
Zfp608	2.33436	1.36228	6.40243e-07
Rock2	2.07822	1.36118	6.33261e-07
Cyth3	0.722324	1.35341	1.0338e-06
Ccdc88a	3.27232	1.35249	8.23496e-07
Gpcpd1	3.2133	1.34907	7.94856e-07
Dhrs3	2.025	1.34614	9.09445e-07
Cd302	1.99054	1.34411	9.69677e-07
Sh3bgrl	2.81562	1.33853	1.03338e-06
S100a1	1.47933	1.33763	1.38863e-06
Dock10	8.00846	1.33608	1.03857e-06
Plekhm2	1.09695	1.31141	2.20523e-06
Hipk2	1.28006	1.31096	2.12964e-06
Naaa	2.00454	1.30423	2.44452e-06
Pld3	1.69325	1.30309	2.40769e-06
Pik3ap1	2.99421	1.29802	2.56845e-06
Ldlrad4	3.92485	1.29083	2.97447e-06
Clec4n	2.85677	1.28683	3.6545e-06
Sptbn1	1.23504	1.28109	3.77498e-06
Lmo4	2.88283	1.279	3.67166e-06
Ptms	3.47418	1.27631	3.88657e-06
Ctsd	24.313	1.25691	5.58262e-06
Sgk1	3.93885	1.23601	9.30292e-06
Cd44	14.0647	1.23419	8.70286e-06
Cd36	1.55688	1.22849	1.76284e-05
Slc6a6	2.24215	1.22192	1.15765e-05
Fam129a	2.20402	1.21949	1.23791e-05
Comt	1.04848	1.21945	1.33998e-05
AU020206	3.10192	1.21026	1.49453e-05
Anxa2	6.29238	1.20428	1.57745e-05
Lmna	2.81109	1.20348	1.79381e-05
Laptm5	10.3833	1.20139	1.62292e-05
Rab44	0.396169	1.20014	2.69026e-05
Dbi	2.82014	1.19213	2.11304e-05
Lhfpl2	1.24818	1.18912	2.69196e-05
Slpi	2.77684	1.17295	3.49242e-05
Tbxas1	1.64349	1.17237	3.34548e-05
Scarb2	1.65361	1.16988	3.22454e-05
Npepps	1.02521	1.16528	3.74912e-05
Iqgap1	10.3208	1.16515	3.21032e-05
Chp1	1.60686	1.16471	3.52708e-05
Reep5	3.15728	1.16433	3.40785e-05
Fry	2.0515	1.16424	3.59916e-05
Runx2	1.29234	1.15779	4.37264e-05
Chpt1	0.771872	1.15036	5.50464e-05
Gpr137b	0.88497	1.14637	5.91907e-05
Ucp2	5.61142	1.12708	6.66147e-05
Creb5	2.86624	1.12633	8.17104e-05
Naa50	1.03081	1.12547	7.62101e-05
Cndp2	1.0795	1.12033	8.46744e-05
Cebpa	1.1773	1.11379	9.75444e-05
Snx10	1.52888	1.10781	0.000103159
Ubr5	1.13723	1.10216	0.000113731
Gusb	1.3434	1.10124	0.000115785
Ski	1.79213	1.10039	0.000113424
Hnrnpll	1.15921	1.10005	0.000129187
Fpr1	0.338219	1.09311	0.000218454
Hvcn1	1.25593	1.09232	0.000137038
Irf2bp2	1.55947	1.08468	0.000151491
Iqsec1	1.09889	1.08242	0.000162872
Esyt2	1.37571	1.08109	0.000162636
Canx	2.60579	1.0763	0.000166668
Tm9sf3	1.58015	1.07513	0.000172699
Larp4b	1.63099	1.07369	0.000178515
Anxa5	3.82252	1.07016	0.000186603
Dipk1a	0.947013	1.06913	0.000210893
B4galnt1	1.43646	1.06538	0.000205914
Tlr4	0.772949	1.06519	0.000262757
Arhgef3	1.17558	1.06446	0.000225746
Anxa4	1.51811	1.06094	0.000231634
Camk2d	3.6784	1.05926	0.000224737
Lpp	2.93583	1.05852	0.000226206
Senp2	1.35783	1.05639	0.000251634
Tlr2	2.03578	1.05409	0.000256268
Dram1	0.990314	1.04473	0.000316446
Wdr1	1.28308	1.0441	0.00029508
Rab11fip1	1.72427	1.03696	0.000348063
Gab2	4.99121	1.03497	0.000334309
Bnip3l	1.71824	1.03332	0.000344135
Sla	1.22922	1.03271	0.000362267
M6pr	1.22254	1.02486	0.000408675
B4galt5	0.937319	1.02153	0.000460663
Rab1a	1.54956	1.01634	0.000456426
Myo1d	0.295565	1.00483	0.00100349
Rps6ka3	1.51768	1.00392	0.00057139
Gatad2b	1.11892	1.00253	0.000589178
Dip2b	1.95004	0.997279	0.000617443
Svil	2.32897	0.991153	0.000683368
Ywhah	1.71091	0.99049	0.000684366
Pnpla7	1.0166	0.982237	0.000839364
Pdcd6ip	1.43948	0.978364	0.000829896
Rtn3	2.46232	0.976974	0.00083671
Lrmda	7.73229	0.97696	0.000849217
Atxn10	0.908021	0.976754	0.000905718
Myof	1.88067	0.974739	0.00092652
Fndc3b	1.99118	0.973733	0.000927261
Atp6v1c1	1.03211	0.971844	0.000986119
Gk	0.543951	0.971787	0.00121707
Mcemp1	2.10859	0.970849	0.000942629
Mycbp2	3.8124	0.97073	0.000909219
Slc15a3	1.64542	0.969444	0.000976218
Aprt	2.46512	0.968591	0.000955876
Ano6	1.04417	0.968152	0.0010361
Etfb	1.19798	0.963805	0.00105233
Ncf1	1.79084	0.960715	0.00109228
Hpcal1	1.41212	0.951876	0.00126131
Ctnnb1	2.8014	0.94739	0.00130852
Lcor	1.0041	0.944851	0.00143849
Asah1	1.33866	0.943406	0.00141476
Gnb1	2.69972	0.939766	0.00142464
Csf2rb	1.76283	0.930944	0.00170949
Diaph2	4.13144	0.930626	0.00165685
mt-Atp8	0.36127	0.928636	0.0033532
Tbc1d9	2.67796	0.927249	0.00184506
Selenop	1.22276	0.92662	0.00187982
Rassf4	1.44659	0.923984	0.0019108
Ctsl	2.36947	0.921779	0.00199631
Ywhab	2.12647	0.92105	0.00188373
Rpn1	0.778334	0.916171	0.002202
Cbl	1.43646	0.910432	0.00224197
mt-Nd4l	0.845547	0.908474	0.00386537
Cltc	1.87464	0.908115	0.00228267
Prdx1	6.23702	0.900864	0.00257635
Atp6v1a	1.64564	0.899876	0.00264568
Sik2	0.994622	0.898772	0.00274508
Reep3	1.3783	0.896779	0.00271993
Hip1	0.929779	0.896077	0.00294796
Il1a	0.565709	0.889497	0.0055266
Cln3	0.558384	0.883714	0.00369609
Lsmem1	0.795999	0.883467	0.00424147
Cd2	1.3029	0.880226	0.00349614
Sptlc2	1.0166	0.875574	0.00369609
Lrrfip1	2.49657	0.866357	0.00399095
B4galt1	1.23525	0.862305	0.00442004
Gnaq	2.75401	0.861037	0.00433975
Cybb	9.6164	0.860545	0.00434609
Creg1	2.84449	0.859628	0.00448506
Vps13d	0.919869	0.853637	0.00507106
Fbxl17	1.81281	0.851916	0.00494847
Actr2	2.56379	0.84908	0.00495014
Itpr2	1.56119	0.847678	0.00519584
Man2a2	0.401339	0.844039	0.0073096
Caprin1	1.06593	0.839817	0.00581926
Slc16a10	1.17623	0.834219	0.00669122
Pbx1	1.95822	0.830107	0.00692752
Flna	1.86408	0.823606	0.00700719
Mpeg1	4.2286	0.823092	0.00700784
Tmed5	1.71307	0.819484	0.00737089
Lncpint	5.12606	0.811139	0.00808176
Prcp	1.21479	0.805508	0.00897148
Nedd9	4.30314	0.801649	0.00911971
Nrip1	1.1284	0.80122	0.00992531
Glud1	2.13918	0.799496	0.0093798
Lrrfip2	0.835422	0.798912	0.00999377
Pag1	2.31561	0.797651	0.00971151
Ncoa1	1.50454	0.796272	0.00998564
Arpc5	3.14737	0.793984	0.00982043
Ier5	1.04439	-0.922101	0.00926811
Map4k4	0.38949	-0.923415	0.00964069
Btg1	4.22687	-0.927458	0.00858204
Pacs1	0.256788	-0.93202	0.00922784
Foxp1	2.0291	-0.938874	0.00791331
Cd63	0.887771	-0.945335	0.00818859
Cd53	1.18721	-0.958062	0.00646042
H2-K1	5.76416	-0.958322	0.00635941
Smchd1	0.491602	-0.959319	0.00668828
Fyn	0.584235	-0.967618	0.00623559
Dclre1c	0.222535	-0.96813	0.00680158
Osbpl3	0.174711	-0.968958	0.00939667
Tsc22d3	0.617411	-0.970451	0.00592926
Pim1	2.0808	-0.972019	0.0057187
Gm26740	0.809787	-0.9737	0.00570938
Fam32a	0.408663	-0.983098	0.00522878
Elmsan1	0.322277	-0.984082	0.00548728
Pnkp	0.108575	-0.991439	0.00780395
Tap2	0.277469	-0.992241	0.00491836
Rps27rt	0.30612	-0.996904	0.00455182
Cblb	0.579927	-0.997141	0.00485929
Casp4	0.278977	-0.99769	0.00496961
Kctd12	0.550198	-1.00309	0.0045081
Fas	0.149506	-1.00322	0.00693479
Pdcd1lg2	0.0751837	-1.00835	0.00919422
Cd300lb	0.134426	-1.0085	0.00685133
H2-DMa	0.861489	-1.00913	0.00401343
Egr1	2.1771	-1.01243	0.00400329
Tctex1d2	0.248817	-1.01286	0.00411017
Lats2	0.215426	-1.01492	0.00396466
Hcst	0.484924	-1.01508	0.00378083
Gas5	0.699273	-1.01574	0.00367535
Zc3hav1	0.781781	-1.02441	0.00339144
Supt4a	0.504312	-1.02996	0.00311959
Ern1	0.355453	-1.03326	0.00365021
Apobec1	0.284578	-1.03493	0.00336319
Tbc1d1	0.270791	-1.04275	0.00294796
Jak2	0.25291	-1.04904	0.00304993
Timp2	0.403708	-1.05054	0.00274702
Arhgap45	0.395091	-1.05626	0.00244559
Pid1	0.893587	-1.05818	0.00267197
Gmfg	0.911683	-1.06168	0.00223131
Aldh2	0.352006	-1.06503	0.00227738
Lrrc8c	0.233306	-1.06847	0.00234999
Gng10	0.377426	-1.07316	0.00203381
H2-D1	11.7002	-1.07506	0.00186512
Pecam1	0.2779	-1.08038	0.00218856
Inpp5d	0.838223	-1.088	0.00171146
Dusp10	0.13421	-1.09369	0.00370294
Dnaja1	0.908236	-1.10251	0.00144624
Crlf3	0.348129	-1.10559	0.00150001
Cxcr4	0.655111	-1.10804	0.00142287
Kpna4	1.29622	-1.10893	0.00139643
Crem	0.381735	-1.11219	0.00140674
Slc16a3	0.176649	-1.1151	0.0021749
Junb	7.2674	-1.11648	0.00122272
Zeb1	0.337573	-1.11732	0.0014373
Tubb4b	0.323785	-1.1187	0.0012605
Jarid2	0.432145	-1.12084	0.00127485
Itgav	0.154676	-1.12232	0.00226255
Fkbp3	0.162647	-1.12737	0.00172542
Coro1a	1.75766	-1.13373	0.00098425
Il1rap	0.253987	-1.13538	0.00136613
Immp2l	0.405863	-1.13714	0.00122313
Cd180	0.151445	-1.13787	0.00173661
Tmpo	0.16437	-1.14799	0.00141277
Rpl21	2.64866	-1.15223	0.000802447
Ubb	3.75445	-1.16007	0.000723113
Lgals1	1.12926	-1.17042	0.000752894
Tspo	1.36235	-1.17078	0.00065241
Pot1b	0.0613964	-1.17497	0.00198046
Snx18	0.216072	-1.1773	0.000702302
Gng2	0.339081	-1.1859	0.000586996
Kras	0.330679	-1.18669	0.000573054
Got1	0.161139	-1.1915	0.000896116
Lef1	0.142397	-1.19812	0.00184727
Txndc16	0.107282	-1.20092	0.00112015
Lyst	0.461658	-1.2015	0.000509946
Slc38a1	0.379796	-1.20277	0.000528704
4930430E12Rik	0.0801385	-1.20329	0.0014514
Cd82	0.221673	-1.20728	0.00048002
Sp100	0.39186	-1.21097	0.000437078
Cd83	0.472429	-1.21198	0.000458641
Ly6e	1.78244	-1.21402	0.000389136
Gm8797	0.526501	-1.21738	0.000381435
Cxcl2	6.41754	-1.22277	0.000429409
Sp140	0.33391	-1.22396	0.000380472
Znrf3	0.118915	-1.22484	0.000760029
Rac2	0.896388	-1.2294	0.000325099
Tgfbi	0.625597	-1.23121	0.000345522
Sub1	0.979973	-1.23618	0.000301664
Cd300a	0.439469	-1.24728	0.000282848
Resf1	0.474153	-1.24988	0.000293025
Tmem131l	0.185266	-1.25212	0.000438558
Sfxn5	0.0609656	-1.26853	0.000641578
Rhoh	0.197546	-1.26946	0.000241972
Samd9l	0.155107	-1.27074	0.000388578
St8sia4	0.337357	-1.27118	0.000224737
Ddit3	0.17945	-1.27988	0.000362746
Rnaset2a	0.32874	-1.29207	0.000159546
Slc31a1	0.125593	-1.29764	0.000311285
Itga4	0.669113	-1.3031	0.000141713
Rbpj	0.357823	-1.30758	0.000153309
Ifi27l2a	0.696042	-1.30998	0.000164633
Grk3	0.107282	-1.31005	0.000385124
Ccdc12	0.366871	-1.31199	0.000122887
Btg2	2.39532	-1.31454	0.000118916
Cst3	4.156	-1.31555	0.000130021
Birc3	0.35653	-1.32294	0.000114959
Pdcd4	0.245586	-1.32793	0.000110875
H2-T22	0.231152	-1.33059	0.000104564
Emilin2	0.527794	-1.33495	9.54993e-05
Ero1lb	0.196038	-1.34113	0.000102601
Sidt1	0.0594576	-1.34478	0.000411205
Igfbp4	0.0424389	-1.34551	0.000698836
Samsn1	0.684839	-1.35427	7.64934e-05
Phlpp1	0.42719	-1.35547	8.29877e-05
Sik1	0.278761	-1.37262	5.88539e-05
Vgll4	0.240631	-1.37312	6.33542e-05
Hk3	0.0777688	-1.38852	0.000139605
Gm12840	0.104482	-1.38998	0.000190789
Ncf4	0.348129	-1.39002	4.56598e-05
AA467197	0.258511	-1.39395	6.87655e-05
Ace	0.0734603	-1.39573	0.00019938
Rabgap1l	0.559246	-1.39645	5.08469e-05
Spn	0.127101	-1.39951	8.90823e-05
Prdx6	0.245801	-1.3998	4.30706e-05
Cited2	0.362562	-1.40669	4.30296e-05
Stat1	0.476522	-1.412	3.62089e-05
Nudt4	0.158338	-1.41321	6.94884e-05
Arhgef18	0.179881	-1.41355	6.40896e-05
Irf7	0.104697	-1.4184	9.59704e-05
Ier3	1.43194	-1.42587	3.50657e-05
Nfkbid	0.173203	-1.42962	5.66298e-05
Lilr4b	0.4776	-1.43079	2.85221e-05
Hgsnat	0.0937103	-1.45676	6.9286e-05
Arhgap15	2.02414	-1.46554	1.56454e-05
Gm20406	0.061181	-1.46647	6.28226e-05
Cd93	0.205301	-1.46934	1.91008e-05
Mmp14	0.180312	-1.47225	3.04668e-05
Ccr1	0.289748	-1.47242	1.79524e-05
Igsf6	0.281993	-1.47276	1.64136e-05
Hcar2	0.628398	-1.47777	1.76827e-05
Scml4	0.0629044	-1.47965	5.32741e-05
Slc44a2	0.121931	-1.49286	2.54195e-05
Akt3	0.285224	-1.49629	1.20929e-05
Lpxn	0.170402	-1.50109	2.14808e-05
Alcam	0.959077	-1.50623	1.08815e-05
Nfkbia	1.47976	-1.50765	1.0446e-05
Rrm2	0.0226197	-1.50803	0.000520201
Tns3	0.205086	-1.51509	1.16917e-05
Lsamp	0.128179	-1.52672	0.000149802
Tnf	0.205086	-1.52958	1.04295e-05
Ap1s3	0.0547182	-1.5315	2.9126e-05
Tcf7	0.0534257	-1.53817	3.30621e-05
Gm2682	0.141104	-1.56282	1.98374e-05
Ptpro	0.129256	-1.57828	9.19409e-06
Psmb9	0.414049	-1.58146	3.27175e-06
Fcrla	0.0717369	-1.58568	1.12373e-05
Ipcef1	0.132272	-1.59297	7.34669e-06
Fchsd2	0.214995	-1.59658	3.8058e-06
Tut4	0.241708	-1.59683	2.9193e-06
Ifngr1	0.416634	-1.59685	2.70611e-06
Gm26532	0.138734	-1.60155	5.79556e-06
Pclaf	0.0357607	-1.60714	0.000369671
Mllt3	0.124732	-1.61291	6.11932e-06
Top2a	0.0521331	-1.61985	4.49815e-05
AW112010	1.21113	-1.62044	2.48502e-06
Bach2	0.609225	-1.65714	1.34017e-06
Irf4	0.0693672	-1.67695	3.93454e-06
Tspan13	0.166524	-1.68253	1.58858e-06
Strbp	0.0883247	-1.68863	2.33913e-06
Psmb8	0.816034	-1.68977	6.27558e-07
Kdm2b	0.211548	-1.69105	1.00538e-06
Il1r1	0.0288671	-1.69452	2.39624e-05
H2-DMb1	0.381735	-1.70848	5.86234e-07
Tcf4	0.250971	-1.71057	1.09046e-06
Hmgb2	0.611164	-1.7193	4.49397e-07
Il2rg	0.162862	-1.74399	6.08428e-07
E330020D12Rik	0.298796	-1.76131	3.40445e-07
Cd247	0.0577342	-1.77841	1.07964e-06
Serpinb9	0.0484709	-1.78422	3.35188e-06
Pip5k1b	0.0810002	-1.78493	7.62727e-07
Raet1e	0.0779842	-1.79122	6.12556e-07
Ppp1r15a	0.293626	-1.79247	1.62619e-07
Ifit1	0.0428698	-1.80524	0.000122752
Cebpd	0.236322	-1.80571	1.54139e-07
AB124611	0.146274	-1.80709	2.60176e-07
Abtb2	0.373118	-1.81011	1.38935e-07
Gadd45a	0.14929	-1.82895	2.82964e-07
Txk	0.058165	-1.84106	5.08369e-07
Basp1	0.422666	-1.84333	1.10362e-07
Clec4e	0.335418	-1.84447	8.8489e-08
Sntb1	0.0723832	-1.84634	4.85204e-07
Gadd45b	0.569156	-1.84798	7.59366e-08
Themis	0.07583	-1.8553	4.85614e-07
Ccrl2	0.480831	-1.85648	9.45716e-08
2310001H17Rik	0.109006	-1.86044	1.62619e-07
Ccl3	0.947444	-1.86282	1.32926e-07
Fam49a	0.119346	-1.87287	1.5178e-07
Prkcq	0.0547182	-1.88155	2.43488e-07
Irgm1	0.0958646	-1.88314	1.86825e-07
H2-T23	0.472645	-1.88373	3.14968e-08
Cd37	0.258727	-1.88481	3.56501e-08
Smad7	0.198407	-1.89727	3.21899e-08
Card19	0.176865	-1.90551	6.57254e-08
Tap1	0.169325	-1.90613	5.41657e-08
Clec5a	0.0603193	-1.91167	1.57307e-07
Il7r	0.196469	-1.91227	4.59426e-08
Atp2b4	0.0585959	-1.91709	1.30905e-07
Rgs10	0.204655	-1.93531	1.81914e-08
Zbp1	0.102112	-1.9545	4.45193e-08
H2-DMb2	0.0838007	-1.95663	4.23042e-08
Hopx	0.114822	-1.95892	3.72667e-08
Hspa1a	0.115899	-1.96481	1.77829e-05
Abi3	0.0551491	-1.97616	5.75443e-08
Satb1	0.462304	-1.97833	9.58227e-09
Scd1	0.0389921	-1.98631	8.04912e-08
Kcnq5	0.109867	-1.99186	3.71826e-08
Gramd3	0.0988806	-1.99779	3.1594e-08
Ptafr	0.172341	-2.00335	1.56865e-08
Zfp36l1	0.372903	-2.01122	4.51941e-09
Tmem243	0.124732	-2.01354	1.09055e-08
Gbp2	0.170617	-2.01818	3.49628e-08
Man1a	0.324216	-2.02254	4.35542e-09
Vps37b	0.570017	-2.02418	3.36914e-09
Lamc1	0.07583	-2.02471	1.85891e-08
Klf2	0.706167	-2.0282	3.2927e-09
Gbp3	0.064197	-2.03762	1.7211e-08
Nfkbiz	0.417927	-2.03862	3.1513e-09
Mef2c	0.292333	-2.04156	3.6963e-09
Bcl11b	0.0708752	-2.04361	1.86892e-08
Entpd1	0.374841	-2.04656	3.39442e-09
Oasl2	0.0601039	-2.0574	3.53184e-08
Clec4d	0.565278	-2.06223	2.14915e-09
4833407H14Rik	0.0340373	-2.06787	3.00799e-08
S1pr1	0.0514868	-2.06798	1.49062e-08
St6gal1	0.0667821	-2.07805	7.91218e-09
Gm15987	0.0816465	-2.07938	7.8307e-09
Irf1	0.391214	-2.09327	1.27198e-09
Emb	0.39703	-2.10681	9.43372e-10
Itk	0.164801	-2.10775	4.18497e-09
Slc7a11	0.461658	-2.11981	1.34292e-09
Ptpn18	0.351575	-2.12375	6.0495e-10
Cmtm7	0.175788	-2.14672	1.00806e-09
Cbfa2t3	0.0736757	-2.14771	3.26771e-09
Lat	0.0693672	-2.14952	3.26299e-09
Lrba	0.110729	-2.16448	1.21511e-09
Camk4	0.0934949	-2.17265	2.96443e-09
Mmp8	0.0648432	-2.18631	4.4792e-09
Egr3	0.0456703	-2.19417	2.97559e-09
Aff3	0.228567	-2.19552	3.28789e-10
Spata13	0.0756145	-2.19643	9.44313e-10
Trdc	0.0226197	-2.19718	1.3457e-06
Rtp4	0.0443778	-2.21298	3.24786e-09
Cd300ld	0.0585959	-2.22319	1.09173e-09
Mxd1	0.383243	-2.23165	1.21008e-10
F630028O10Rik	0.0385613	-2.25916	1.64159e-09
Chst11	0.166309	-2.26002	2.80616e-10
Tnik	0.0751837	-2.27008	3.889e-10
Cd14	0.839085	-2.27359	6.30079e-11
Skap1	0.212841	-2.27451	9.9361e-11
Mirt1	0.124516	-2.2777	2.94884e-10
Nlrc5	0.104697	-2.28081	1.78069e-10
Ly86	0.218442	-2.29042	4.20226e-11
Il1b	2.95371	-2.30289	3.34336e-11
Ccr7	0.0943566	-2.31317	2.11013e-10
Msi2	0.0980189	-2.31709	1.07626e-10
Rasgrp2	0.0667821	-2.31985	1.28277e-10
Gm50022	0.0906944	-2.32012	1.44126e-10
Neurl3	0.11633	-2.33126	7.0738e-11
Mir142hg	0.447009	-2.35439	1.11006e-11
Slc12a2	0.0310214	-2.36081	6.1028e-10
Fam169b	0.0374841	-2.36645	1.90185e-10
Ece1	0.0547182	-2.37144	5.2031e-10
Ralgps2	0.0734603	-2.37766	7.0533e-11
Cd55	0.0577342	-2.38104	9.34466e-11
Pax5	0.0624736	-2.38369	8.01933e-11
Ets1	0.249679	-2.38672	7.91862e-12
Rnase6	0.0704443	-2.38855	4.35133e-11
Epsti1	0.123224	-2.39232	2.17117e-11
Stap1	0.0648432	-2.39704	3.9852e-11
P2ry10	0.0777688	-2.39741	3.52683e-11
Arap2	0.0838007	-2.40945	2.68928e-11
Cyfip2	0.112022	-2.41115	1.59466e-11
Ablim1	0.112237	-2.41209	1.84899e-11
Trem3	0.219519	-2.4172	7.09852e-12
Pmaip1	0.0706597	-2.42798	2.73333e-11
Ppp1r16b	0.161139	-2.43233	1.19455e-11
Fcer2a	0.0303751	-2.43852	1.45181e-10
Arg2	0.145628	-2.46072	8.84757e-12
Lbr	0.0570879	-2.46857	1.06178e-11
Prkce	0.123008	-2.47396	5.54161e-12
Peak1	0.100389	-2.47607	8.88306e-12
Cd28	0.0685055	-2.47645	2.18259e-11
Cmah	0.0605347	-2.48454	1.09974e-11
Nebl	0.0211118	-2.49188	2.58365e-10
Il21r	0.0788459	-2.49786	5.8361e-12
Sema4d	0.131194	-2.49803	3.46345e-12
Aoah	0.10125	-2.50089	7.47283e-12
4930523C07Rik	0.0971572	-2.50266	4.09186e-12
Ceacam1	0.0273591	-2.51735	2.87636e-11
Cd52	1.44788	-2.52245	4.57217e-13
Ninj1	0.0831545	-2.52587	5.31109e-12
Ptpn22	0.113745	-2.52856	3.46345e-12
Cnn2	0.10642	-2.53298	1.72962e-12
Trem1	0.202931	-2.53488	7.69889e-13
Trbc1	0.0993114	-2.53683	1.05976e-11
Irgm2	0.0303751	-2.53853	2.2053e-11
Treml4	0.104266	-2.54358	3.26624e-12
Bcl2	0.126671	-2.54516	2.42296e-12
Ebf1	0.392506	-2.54931	8.12199e-13
Rsad2	0.0633353	-2.55198	2.07459e-08
H2-Q7	0.158554	-2.56917	7.71085e-13
Il2rb	0.0603193	-2.57463	3.92426e-12
Srgn	2.40717	-2.58068	1.89867e-13
Rnf125	0.0523485	-2.58084	2.79871e-12
Cd69	0.10879	-2.58218	1.42719e-12
Trpm2	0.0297288	-2.60366	5.8361e-12
Mtus1	0.0368379	-2.60516	3.30217e-12
Slfn4	0.045024	-2.60774	1.90301e-11
Il18r1	0.0613964	-2.60999	2.84226e-12
Adam8	0.0598884	-2.61555	1.25243e-12
Igf1r	0.135288	-2.61795	7.16769e-13
Ifit3	0.0189575	-2.61955	1.44687e-08
Gm8369	0.0648432	-2.62671	8.63114e-13
Tox	0.0478246	-2.63976	3.08866e-11
Lmnb1	0.293841	-2.6405	8.06653e-14
Stat4	0.119992	-2.64395	3.57999e-13
Thy1	0.052564	-2.64685	1.67575e-12
Gm43661	0.0764763	-2.65012	1.15916e-12
Antxr2	0.319692	-2.65241	8.82882e-14
Eno3	0.0178804	-2.65447	3.81745e-11
Cxcl16	0.147998	-2.65882	2.70561e-13
Heg1	0.0359762	-2.67653	1.03281e-12
Pou2af1	0.0308059	-2.68907	1.95082e-12
Sh2d3c	0.0784151	-2.68967	4.5732e-13
St6galnac3	0.151229	-2.69073	3.94456e-13
Ripor2	0.271006	-2.69084	2.73193e-14
Lst1	0.375918	-2.69318	2.54863e-14
Prkcb	0.21995	-2.69787	2.26812e-14
Gimap3	0.0387767	-2.70376	4.64899e-13
Cd86	0.26562	-2.70423	2.7653e-14
Bank1	0.21758	-2.71144	4.4796e-14
Cd4	0.0206809	-2.7406	1.65865e-12
Fmnl2	0.121931	-2.74155	1.32402e-13
Sh2d2a	0.0211118	-2.74974	9.43596e-13
Pla2g7	0.148213	-2.75351	3.34343e-14
Ms4a6c	0.196253	-2.76079	1.13665e-14
Sept1	0.045024	-2.76578	8.03855e-14
AW011738	0.0170187	-2.78005	2.42296e-12
Cxcr5	0.0415772	-2.794	2.05413e-13
Cd3e	0.0517023	-2.79507	7.7747e-14
Inpp4b	0.334341	-2.7992	6.79988e-15
Gimap6	0.077338	-2.80451	2.49878e-14
Pou2f2	0.124301	-2.80813	1.92747e-14
Gpr132	0.125378	-2.82978	7.5692e-15
Fgl2	0.165016	-2.83103	9.44591e-15
Blk	0.0329602	-2.84718	8.47545e-14
Ms4a4b	0.130764	-2.85121	1.40836e-14
Gm16556	0.0241277	-2.85243	1.45536e-13
Blnk	0.0603193	-2.85316	2.6084e-14
Ighd	0.0678592	-2.86467	1.9453e-14
Cd3d	0.0764763	-2.86889	1.02618e-14
Ankrd33b	0.0753991	-2.87081	1.16437e-14
Ifi47	0.0687209	-2.87997	2.62805e-14
Lck	0.0325293	-2.88121	3.29207e-14
Trbc2	0.133349	-2.8836	8.63683e-15
Ighm	0.21241	-2.88378	1.88919e-15
Rasgrp3	0.0185266	-2.89587	1.48594e-13
Hes1	0.0239123	-2.90038	2.43382e-13
Klrk1	0.0275745	-2.90059	1.09368e-13
Igtp	0.0540719	-2.90292	1.06668e-14
Maf	0.040931	-2.91209	2.56488e-14
Csf1	0.0387767	-2.92246	3.23733e-14
Dusp2	0.151445	-2.92572	1.58557e-15
Ccl2	0.0605347	-2.93015	2.80905e-14
Slc40a1	0.0189575	-2.93501	8.74221e-14
Bcl11a	0.0327448	-2.94373	1.04652e-14
H2-Ob	0.023266	-2.97856	1.07071e-14
Sytl3	0.0150798	-2.98658	2.70561e-13
Limd2	0.0954337	-2.98968	3.91511e-16
Socs1	0.0547182	-2.99161	2.35335e-15
Cx3cr1	0.0654895	-3.01284	6.55957e-16
Tbx21	0.0172341	-3.0226	1.17146e-13
Slco3a1	0.0807848	-3.0241	3.11834e-16
Ikzf3	0.0820773	-3.03568	5.42599e-16
Cd226	0.0191729	-3.03599	3.06854e-14
Trac	0.046532	-3.04159	1.43819e-15
Tnfrsf13c	0.0208963	-3.04297	7.8657e-15
Iglc1	0.0308059	-3.04331	7.13105e-12
Icos	0.0857396	-3.06716	8.91007e-16
Cdkn2d	0.0473937	-3.07977	2.72319e-16
St3gal6	0.0236969	-3.09666	1.66233e-15
Rcsd1	0.0420081	-3.09785	1.71779e-16
Ms4a6b	0.0831545	-3.11287	7.17116e-17
Cd6	0.021758	-3.12927	2.80078e-15
Sox5	0.0252048	-3.13644	1.66895e-11
Slc11a1	0.04804	-3.13726	9.73382e-17
1700025G04Rik	0.0198192	-3.13884	2.85111e-15
Apoc2	0.0308059	-3.14284	5.63866e-16
Ifitm2	0.362993	-3.14541	4.79136e-18
H2-Oa	0.0215426	-3.1476	6.29949e-16
Gimap4	0.0407155	-3.1547	1.08493e-16
Marcksl1	0.0911252	-3.16035	4.49329e-17
Pi16	0.0200346	-3.16758	7.27449e-16
Slfn1	0.0463166	-3.17154	7.73439e-17
Adgre4	0.0346836	-3.17298	8.3919e-16
Pmepa1	0.0564416	-3.1754	5.07908e-17
Sell	0.102758	-3.17931	1.27804e-17
Adgre5	0.211118	-3.1849	1.71176e-18
Cd5	0.0200346	-3.19045	1.00868e-15
Smad3	0.0376996	-3.19415	1.03169e-16
Setbp1	0.0527794	-3.20455	4.13846e-17
Ptprcap	0.0723832	-3.21298	1.03004e-17
Klrd1	0.0308059	-3.21578	1.33061e-15
Vpreb3	0.0133564	-3.23099	4.87335e-15
Gimap1	0.0314522	-3.23966	2.59761e-17
4933432I03Rik	0.0163724	-3.24655	9.96593e-16
Ctla4	0.059673	-3.25158	1.55865e-16
Iglc2	0.0745374	-3.25216	5.19915e-17
Il1r2	0.118484	-3.26204	6.42345e-18
4732465J04Rik	0.0157261	-3.2631	4.95146e-16
Fyb	0.209179	-3.26856	3.70967e-19
Marcks	0.125809	-3.26871	2.2516e-18
Il18rap	0.0325293	-3.26892	1.77141e-17
Gpr183	0.0469629	-3.27564	1.04236e-17
Osgin1	0.0114176	-3.28773	1.88919e-15
Cd22	0.0301596	-3.28916	3.36446e-17
Gpr141	0.0637661	-3.29512	3.95454e-18
Klre1	0.00689363	-3.29612	7.6927e-13
Itgb7	0.0637661	-3.297	1.82651e-18
Il17a	0.0303751	-3.2975	1.64841e-12
H2-Q10	0.0310214	-3.30525	2.11618e-17
Cd79a	0.17708	-3.30956	1.78964e-18
Csf3r	0.124732	-3.3112	1.06887e-18
Itgam	0.0876784	-3.31571	9.08261e-19
Serpinb6b	0.0112022	-3.31748	3.73228e-14
Ccr2	0.103835	-3.33047	1.30046e-18
Ptgs2	0.0930641	-3.33142	6.07799e-18
Fcmr	0.0320985	-3.33757	1.11311e-17
Cass4	0.0290825	-3.34365	2.46776e-17
Cd3g	0.0848779	-3.34898	2.56198e-18
Slc2a3	0.0282208	-3.3585	1.48983e-17
Cd244a	0.0221889	-3.36052	1.90987e-17
Socs3	0.0947875	-3.36494	4.45475e-19
Sorl1	0.106205	-3.38013	2.58932e-19
Lcn2	0.134641	-3.40537	1.85309e-18
Hp	0.184405	-3.40731	1.44653e-19
Rasip1	0.0273591	-3.41909	3.76415e-18
Hdc	0.0947875	-3.41967	2.42857e-19
F5	0.0254203	-3.42889	3.8078e-18
Ccl4	0.615257	-3.44991	1.03077e-19
Tbc1d8	0.0230506	-3.4636	4.42896e-18
Isg15	0.0956492	-3.47097	3.62768e-19
Cd74	3.60516	-3.47675	4.917e-21
Isg20	0.0157261	-3.4877	4.57832e-17
Ms4a1	0.0579496	-3.50247	1.67304e-19
Dhrs9	0.0299442	-3.50593	3.67762e-19
Igkc	0.493541	-3.51807	1.23731e-20
Pde1a	0.0107713	-3.52212	3.22939e-15
Fcgr2b	0.0693672	-3.52242	2.11291e-20
Cxcr2	0.0501943	-3.52355	5.97276e-20
Gm39321	0.0099096	-3.52855	4.33679e-17
Cyp4f18	0.0570879	-3.53489	4.30606e-20
Cd79b	0.0710906	-3.5494	4.92246e-20
Cxcl9	0.0594576	-3.5637	3.03964e-14
Ifit3b	0.00430852	-3.57816	2.55848e-11
Rdh12	0.0105559	-3.59149	1.427e-17
Gem	0.0252048	-3.59378	2.25342e-19
Traf1	0.0422235	-3.60473	2.0435e-20
Ms4a7	0.0275745	-3.61565	1.25223e-18
Mafb	0.0838007	-3.61769	1.71759e-20
Mmp9	0.0312368	-3.62029	3.27405e-20
Ly6d	0.111806	-3.62384	8.40042e-21
Pde7b	0.0654895	-3.64237	2.11291e-20
Napsa	0.0486863	-3.64561	3.56064e-21
Mzb1	0.0183112	-3.65518	1.54318e-19
Tnfrsf9	0.0122793	-3.65787	1.53966e-16
Stx11	0.0441623	-3.66235	5.34469e-21
Ctsw	0.0163724	-3.67073	2.23012e-19
Cxcr6	0.0312368	-3.67312	1.54318e-19
Ltb	0.178157	-3.68426	3.45147e-22
Ctla2a	0.0282208	-3.69978	4.33257e-19
H2-Aa	1.14456	-3.73812	2.27768e-23
Prf1	0.0127101	-3.75351	9.87763e-16
Ncr1	0.0163724	-3.79726	1.8076e-17
Gm31243	0.011633	-3.81595	6.03464e-20
A530064D06Rik	0.00926332	-3.83151	1.67961e-19
Ccl5	0.322493	-3.8346	2.30292e-20
Stfa2l1	0.0286517	-3.86674	8.44605e-20
Rap1gap2	0.0407155	-3.87344	1.28476e-22
Iglc3	0.0206809	-3.87883	2.32255e-21
Cxcl10	0.0331756	-3.89328	2.62963e-14
S100a6	0.535549	-3.95018	1.89376e-25
Nkg7	0.0448086	-3.96153	1.11788e-21
H2-Ab1	0.988375	-3.9631	1.94425e-25
Jaml	0.0323139	-3.98178	1.14293e-23
Tmem176a	0.0385613	-3.98586	2.50733e-23
Mirt2	0.00861704	-4.01435	6.5635e-21
Lrg1	0.0452395	-4.02008	8.50102e-24
Arhgef10l	0.00904789	-4.0202	7.24776e-21
G0s2	0.18462	-4.03462	1.79153e-24
Acod1	0.099096	-4.03469	1.71245e-24
Il1f9	0.0183112	-4.03591	3.73735e-22
S100a4	0.222966	-4.0713	3.53708e-26
Clec4a1	0.0174495	-4.0939	1.47753e-23
Plbd1	0.0292979	-4.12246	6.73429e-25
Tmem176b	0.0381304	-4.13937	5.53041e-25
Gm34084	0.0142181	-4.27556	1.31124e-24
Ly6c2	0.0454549	-4.35809	3.29938e-26
Gzmb	0.00430852	-4.40567	1.06066e-16
Pglyrp1	0.0508406	-4.44304	2.65833e-28
Ms4a4c	0.0234814	-4.49958	8.94595e-28
Cstdc5	0.00258511	-4.55368	2.22426e-09
Ifitm3	0.157692	-4.56185	6.29376e-30
Ifitm1	0.0616119	-4.58712	3.29034e-28
Xcl1	0.00624736	-4.59889	1.08514e-09
Ly6a	0.0376996	-4.60178	5.25536e-29
Ly6i	0.0241277	-4.60199	6.76917e-28
Plac8	0.126886	-4.60792	7.07647e-30
F13a1	0.0163724	-4.61536	4.0066e-26
Asprv1	0.014649	-4.61798	1.60059e-25
S100a8	1.04288	-4.61913	6.06308e-31
Iigp1	0.02025	-4.62312	1.70744e-25
Ifng	0.00689363	-4.63808	6.02896e-22
Gzma	0.0473937	-4.6665	2.37966e-22
S100a9	2.09954	-4.69181	5.94119e-32
Saa3	0.114391	-4.75777	1.91675e-25
Cadm1	0.0176649	-4.78765	1.62896e-28
Ltf	0.00236969	-4.78916	4.57922e-11
Upp1	0.0133564	-4.83386	1.53048e-28
Chil1	0.0159415	-4.84105	6.70822e-30
Aif1	0.0215426	-4.84466	8.77828e-31
Retnlg	0.169109	-5.03579	1.06966e-32
Apoe	0.797507	-5.11679	5.12652e-35
Mrgpra2b	0.00387767	-5.14107	7.08344e-27
Ifitm6	0.0129256	-5.18654	4.76102e-32
Cstdc4	0.013141	-5.19173	1.61123e-27
Wfdc21	0.00560108	-5.31293	1.21789e-29
Stfa1	0.00215426	-5.64722	1.95661e-15
Ngp	0.00689363	-5.69119	8.60426e-12
Ly6g	0.00172341	-6.26065	8.77828e-31
C1qa	0.0314522	-6.46155	1.63658e-44
C1qc	0.0180958	-6.62755	1.75404e-45
C1qb	0.0299442	-6.70691	3.06156e-47
Camp	0.000861704	-7.58645	2.87786e-06

## Sheet: Cluster 4, p<0.01
Cluster 4: Gene Features (p<0.01)
FeatureName	Cluster 4 Average	Cluster 4 Log2 Fold Change	Cluster 4 P-Value
F13a1	1.99681	4.01094	1.35632e-43
Plac8	14.2988	3.75741	2.42317e-41
Ms4a4c	2.13281	3.24691	3.28913e-29
Ccr2	4.21612	3.24196	2.6975e-29
Ifitm3	14.539	3.18499	1.67391e-28
Ifitm6	1.6327	2.81623	2.2441e-20
Ly6c2	3.14509	2.75946	2.61504e-19
Plbd1	1.67213	2.67145	1.06691e-18
Rnase6	1.21829	2.61878	9.63773e-18
Ms4a6c	4.22296	2.55086	6.5879e-17
S100a4	11.0716	2.42879	4.39975e-15
Clec4a1	0.851754	2.3264	3.05101e-13
Tbc1d8	0.724212	2.3063	1.48473e-12
Tcf4	2.31748	2.18464	2.09264e-11
Tmem176b	1.77714	2.16494	2.33676e-11
Cbfa2t3	0.854973	2.05829	5.50503e-10
Tmem176a	1.49188	1.98734	2.95877e-09
Cst3	27.0453	1.97054	1.86946e-09
Arhgef10l	0.350438	1.90379	2.80875e-08
Aif1	1.44682	1.90048	1.8059e-08
Ptpro	0.954351	1.88299	2.66794e-08
Ms4a6b	1.67333	1.86349	2.95087e-08
Gpr141	1.43112	1.83328	6.62676e-08
Ifi202b	1.67655	1.78009	2.00746e-07
1700025G04Rik	0.38343	1.73144	1.82709e-06
Ifitm2	6.97417	1.72715	4.34702e-07
Cxcl9	1.44561	1.62641	0.0002341
Ccl9	1.34864	1.59943	7.68853e-06
Cxcl10	0.984929	1.57281	0.00106086
Gm50022	0.929406	1.5691	1.2287e-05
Lst1	4.86228	1.54327	1.36075e-05
Irf5	1.0823	1.54262	1.5574e-05
Ifi27l2a	3.61704	1.51989	2.74822e-05
Bst2	1.8745	1.49839	4.32826e-05
Gng10	1.66167	1.48444	3.67333e-05
Jaml	0.971652	1.47971	4.99568e-05
Nav1	0.973261	1.46273	6.96101e-05
Fam49a	0.862618	1.46021	7.83756e-05
Zfyve9	0.458668	1.44403	0.000153261
Mctp2	0.848133	1.42477	0.000133178
Napsa	1.12575	1.41881	0.000121689
Grk3	0.525859	1.40516	0.000255907
Bcl11a	0.460277	1.3707	0.000338253
Rras	0.513386	1.34864	0.000393798
Irf8	2.22253	1.34481	0.000350721
Abi3	0.398317	1.32802	0.000647494
Parp8	1.02275	1.31961	0.000538722
Syngr2	1.21788	1.30511	0.000581982
Apoc2	0.477578	1.30204	0.00103767
St8sia4	1.52648	1.30161	0.000627098
H2afy	2.12154	1.29531	0.000615071
Traf1	0.887965	1.29074	0.000866143
Gm15987	0.616788	1.28761	0.000962191
Socs3	1.68138	1.28119	0.000845644
Nrros	0.910496	1.26581	0.00104308
Arsb	0.819165	1.25275	0.00136241
Tspan13	0.940672	1.2274	0.00164742
Gpr132	1.50515	1.22594	0.00164066
Id3	0.535917	1.22543	0.00247416
Nr4a2	1.81496	1.22253	0.00194095
Serpinb6b	0.187893	1.20912	0.00553745
Pmaip1	0.643342	1.20739	0.00248602
Ceacam1	0.263131	1.19201	0.00275245
Adgre4	0.516203	1.18972	0.00449702
Myo1g	0.895609	1.18812	0.00287602
Igsf6	1.3575	1.18014	0.00292263
Jarid2	1.6673	1.17991	0.0029389
Nupr1	0.528675	1.17558	0.00398891
Slc38a1	1.53453	1.17091	0.00341476
Snx18	0.858996	1.16994	0.00343769
Plcb1	2.77132	1.1638	0.00396486
Atox1	3.54261	1.16231	0.00333783
Pld4	1.71477	1.15839	0.00372505
Eno3	0.185479	1.157	0.00635609
Wdfy4	1.54137	1.15558	0.00399523
Zbp1	0.661447	1.15449	0.00469092
Hes1	0.29049	1.14933	0.005685
Tmem51	0.431309	1.1446	0.0058625
Epsti1	1.05453	1.13877	0.00492222
Ext1	3.04773	1.12482	0.00557472
Prdx5	5.97878	1.12446	0.00531304
Ccdc12	1.53171	1.10568	0.00654455
Cd86	2.73511	1.09961	0.00745162
Etv6	3.094	1.09615	0.0073126
Bach1	1.23921	1.0945	0.0076984
Ifi30	3.72165	1.0942	0.00767085
Sub1	3.86931	1.09099	0.0074601
Hp	3.02922	1.08865	0.00840553
Clec4a3	1.50958	1.08827	0.00829053
Tmpo	0.613167	1.08675	0.00891665
Ly86	1.69586	1.08488	0.00848604
Coro1a	6.47969	1.08244	0.0080482
Vav3	1.6158	1.07726	0.00928881
Sec61b	2.99019	1.06563	0.00965931
Ets1	0.449012	-1.3816	0.00994025
Retreg1	0.414813	-1.39807	0.00863448
March3	0.399524	-1.40759	0.00867013
Trem1	0.394293	-1.41311	0.00862795
Txnip	0.383833	-1.42714	0.00720329
C1qc	0.564483	-1.46056	0.00830336
Tbxas1	0.352048	-1.48073	0.00843104
Mmp14	0.166569	-1.4892	0.00891665
Rasal2	0.225311	-1.49465	0.00816006
Serpinb1a	0.117081	-1.49876	0.0089394
Rab44	0.0816751	-1.51495	0.00892636
4933406I18Rik	0.107023	-1.52036	0.00950989
Ski	0.385844	-1.52136	0.00354443
Adipor2	0.463496	-1.52929	0.00341476
Trac	0.117483	-1.53045	0.00863448
Pnpla7	0.227725	-1.54159	0.00581443
Nceh1	0.519019	-1.54219	0.00314732
Rnf125	0.0961593	-1.54347	0.00741929
Ldlrad4	0.764044	-1.54813	0.00298138
Tgm2	0.423664	-1.55164	0.00309836
Ctnnb1	0.633686	-1.55267	0.00280371
Fth1	31.6026	-1.55313	0.00275587
Mirt1	0.185479	-1.55638	0.00655443
Gm16556	0.0527066	-1.55742	0.00848604
Tulp4	0.192319	-1.5631	0.00493638
Nrp2	0.23215	-1.56373	0.00510075
Gimap3	0.0760423	-1.56873	0.00647206
Colgalt1	0.244623	-1.57962	0.00428465
Sh2d3c	0.149671	-1.59492	0.00555372
Fpr1	0.0692025	-1.59641	0.00611898
Plk3	0.147659	-1.5987	0.00432793
Ctla4	0.16496	-1.60673	0.00707704
Pag1	0.539136	-1.61548	0.00176248
Rora	0.267959	-1.63182	0.00382751
Cd5	0.0523042	-1.63346	0.00586794
Gimap4	0.103401	-1.63627	0.00377854
Ctla2a	0.103804	-1.63769	0.00710387
Stmn1	0.0776517	-1.64688	0.00493548
Mtss1	0.293306	-1.64828	0.00261049
Ccl6	2.3388	-1.65001	0.00136709
Trem2	0.381419	-1.65044	0.00152231
Nkg7	0.19433	-1.65644	0.0056426
Cyp4f18	0.183467	-1.66896	0.00278623
Abca1	0.227725	-1.67282	0.00237699
Cdc42ep3	0.432113	-1.67526	0.00111551
Cd3g	0.238588	-1.67987	0.0029544
Tmcc3	0.421653	-1.68499	0.00110212
Fabp5	0.817555	-1.69071	0.00113482
Glul	0.238185	-1.69481	0.00194085
Cd3e	0.0985734	-1.70212	0.00258872
Sytl3	0.0325896	-1.70936	0.0055259
Slfn4	0.0752376	-1.71147	0.00455457
Icos	0.192721	-1.72937	0.00241649
Klra3	0.0333942	-1.7312	0.00943635
Acod1	0.426481	-1.74041	0.000863262
Lmna	0.496086	-1.75137	0.000628072
Acox1	0.239392	-1.7545	0.00121866
Apoe	7.10493	-1.76038	0.000844063
4930430E12Rik	0.0510972	-1.78526	0.00228469
Nfia	0.155706	-1.79273	0.00100043
Prf1	0.0438551	-1.79394	0.00991662
Osgin1	0.0285662	-1.79787	0.00273787
Tmbim1	0.152085	-1.80283	0.000854715
Cpd	0.166971	-1.80687	0.000852022
Dhrs9	0.0861008	-1.80738	0.00123174
Hcar2	0.469933	-1.81222	0.000442085
Arhgap24	0.411594	-1.87417	0.000227682
AI504432	0.166569	-1.8803	0.000472002
Gimap6	0.131565	-1.88125	0.000562506
Actn1	0.145647	-1.88449	0.00047575
S1pr1	0.0535113	-1.88474	0.000812994
Gimap1	0.0712142	-1.89316	0.000585744
Lipa	0.350841	-1.89548	0.000394879
E230032D23Rik	0.0333942	-1.89951	0.00136709
Ncoa4	0.204389	-1.90562	0.000382898
Sox5	0.0527066	-1.9075	0.00893784
Rasip1	0.0692025	-1.91011	0.000671161
Il18	0.221689	-1.91129	0.000384152
Plin2	1.00867	-1.92268	0.000146958
Rdh12	0.0297732	-1.92899	0.00107862
Plekhg1	0.204791	-1.93038	0.000335738
Ms4a7	0.0784564	-1.9343	0.000938607
Itgax	0.288478	-1.95704	0.000243131
Ptpn12	0.665471	-1.96101	0.000105576
Ralgps2	0.0885149	-1.97018	0.000355641
Saa3	0.691623	-1.97199	0.000839017
Abcc5	0.133979	-1.97222	0.000262399
Pde4d	0.514191	-1.97625	0.00010037
Hist1h2bc	0.096964	-2.0227	0.000221592
Tnfrsf13c	0.0374176	-2.04269	0.000319824
Sgk1	0.562069	-2.04691	5.17739e-05
Pvt1	0.138405	-2.05469	0.000121537
Hdc	0.217264	-2.0548	0.000141184
Ikzf3	0.144842	-2.05749	0.000157797
Prkar2b	0.110644	-2.06368	0.000121689
St6galnac3	0.210022	-2.06972	0.000172497
Rnf180	0.152085	-2.07583	0.000105254
Cd84	0.288076	-2.0765	8.72954e-05
Il1a	0.0905266	-2.10446	0.000243072
Gzma	0.244623	-2.11626	0.00154365
Cxcr6	0.0812727	-2.1241	0.000192888
4933432I03Rik	0.0317849	-2.12768	0.000242616
Ncr1	0.0458668	-2.14324	0.000713657
Iqsec1	0.15651	-2.14791	5.35658e-05
Nebl	0.0241404	-2.15313	0.000294861
Abhd12	0.335552	-2.15361	4.65942e-05
AA467197	0.144842	-2.16049	7.50244e-05
Cd164	0.322677	-2.18153	3.65239e-05
Birc5	0.0168983	-2.18817	0.00107862
Plcb4	0.0909289	-2.20281	5.88353e-05
Myo1e	0.286869	-2.2056	3.17266e-05
Cxcr5	0.0563276	-2.20654	8.13636e-05
Frmd4a	0.131968	-2.20909	3.65239e-05
Ighd	0.0961593	-2.21142	5.37785e-05
Ccdc162	0.106218	-2.21564	0.000144711
Clec4n	0.354864	-2.21954	2.92934e-05
Cd63	0.361704	-2.22037	3.0946e-05
F11r	0.170592	-2.22315	2.74822e-05
Bank1	0.274396	-2.23312	3.49871e-05
Ube2c	0.0152889	-2.23347	0.0023659
Scd1	0.0297732	-2.25657	6.81621e-05
Sort1	0.157315	-2.25693	2.18928e-05
Csf1	0.0543159	-2.28462	4.94784e-05
Mitf	0.311009	-2.30183	1.34878e-05
H2-Q10	0.055523	-2.30554	3.05594e-05
S100a8	4.55127	-2.31248	6.41388e-06
Lilra5	0.0852961	-2.32117	1.46771e-05
Chil3	0.929004	-2.33983	4.20101e-06
Mzb1	0.0406364	-2.34136	2.83215e-05
Hvcn1	0.155706	-2.34656	8.9875e-06
Cd2	0.17703	-2.35597	8.52129e-06
Asprv1	0.0623627	-2.3599	5.02266e-05
Cpne8	0.0671908	-2.36983	1.1034e-05
Il1f9	0.0514996	-2.37748	2.64219e-05
Cd55	0.0527066	-2.38136	1.56474e-05
AU020206	0.356071	-2.38512	5.75473e-06
Top2a	0.0285662	-2.39427	0.000104196
Dhrs3	0.216459	-2.40337	5.09843e-06
Acp5	0.12553	-2.42863	4.54333e-06
Lcn2	0.236174	-2.4356	1.03964e-05
Cstdc4	0.078054	-2.45465	6.74951e-05
Pou2af1	0.0321872	-2.48163	1.1552e-05
Agap1	0.129554	-2.48317	3.0591e-06
Cd79b	0.130761	-2.50961	3.7809e-06
4732465J04Rik	0.0237381	-2.51066	1.1552e-05
Pax5	0.0523042	-2.51111	4.93483e-06
Creb5	0.311814	-2.51867	2.05337e-06
Mirt2	0.021324	-2.54757	8.70614e-06
Rhoc	0.0832844	-2.55443	1.64349e-06
Atxn1	0.395903	-2.56103	4.02023e-07
Ebf1	0.350438	-2.58337	1.52946e-06
Mrc1	0.42809	-2.58577	3.66967e-07
Fcer2a	0.0249451	-2.58598	6.45802e-06
Mmp19	0.0788587	-2.59667	1.7903e-06
Cxcr2	0.0852961	-2.59985	1.45853e-06
Atp10a	0.0800657	-2.60264	1.23701e-06
Dip2c	0.114265	-2.60489	1.14773e-06
Wfdc21	0.0329919	-2.61126	5.93329e-06
Axl	0.197951	-2.63291	6.0823e-07
Iglc2	0.102999	-2.63307	2.23091e-06
Mrgpra2b	0.020117	-2.6367	6.84021e-06
Klhdc4	0.117886	-2.65221	5.97092e-07
Slc40a1	0.0205194	-2.66792	3.62863e-06
Nav2	0.185077	-2.67659	5.93648e-07
Ear2	0.342392	-2.69092	4.25696e-07
Stfa2l1	0.05673	-2.71935	4.24218e-06
Pla2g15	0.0836868	-2.72134	3.19361e-07
Prkn	0.0913312	-2.73072	3.69009e-07
Ly6g	0.0193123	-2.73219	6.62197e-06
Rrm2	0.00885149	-2.74792	6.81621e-05
Mmp9	0.0510972	-2.75157	5.13527e-07
Dab2	0.121507	-2.75324	2.34257e-07
Cd9	0.909289	-2.76582	4.53135e-08
Myo1d	0.0269568	-2.83971	6.62693e-07
G0s2	0.374579	-2.85111	4.21084e-08
Pparg	0.100183	-2.85628	1.31411e-07
S100a9	6.64666	-2.85841	2.61501e-08
Igkc	0.700877	-2.85855	3.89725e-08
Tcf7l2	0.464703	-2.88673	1.58075e-08
Il17a	0.0362106	-2.89059	3.37378e-05
Cd79a	0.209619	-2.91767	6.34969e-08
Gm20406	0.0205194	-2.96341	2.01235e-07
Gm31243	0.0185077	-2.98428	2.26203e-07
Pld3	0.123518	-2.98981	1.96072e-08
Syne1	0.0808704	-3.0001	2.63841e-08
Ms4a1	0.0724212	-3.02787	3.71489e-08
Vpreb3	0.0136796	-3.03406	4.47116e-07
Retnlg	0.599085	-3.04079	9.92786e-09
Dmxl2	0.138003	-3.12039	5.25676e-09
Patj	0.0543159	-3.13406	8.89081e-09
Ltf	0.00683978	-3.13532	0.0037023
Bckdhb	0.0490855	-3.16004	5.9261e-09
Gm39321	0.0112655	-3.17508	1.21305e-07
Mmp12	0.107827	-3.19052	2.95824e-07
Tns1	0.0506949	-3.19612	4.4801e-09
Dst	0.189502	-3.23388	1.69933e-09
Fcmr	0.0305779	-3.25496	8.02511e-09
Bcar3	0.0965617	-3.25627	1.55859e-09
Iglc1	0.0237381	-3.26989	1.14773e-06
Abcg1	0.368141	-3.2748	2.36322e-10
Vat1	0.0716166	-3.30284	1.04742e-09
Olr1	0.111046	-3.36149	8.15231e-10
Ctsd	1.36232	-3.40854	4.30342e-11
Inhba	0.0490855	-3.70564	4.93748e-10
Pclaf	0.00683978	-3.86246	2.1294e-07
Lhfpl2	0.0494879	-3.94414	1.6041e-12
Plet1	0.099378	-4.01663	6.23675e-13
Lpin1	0.0249451	-4.03719	1.21285e-12
Lpl	0.245025	-4.06691	2.88267e-13
Mgll	0.03782	-4.08508	5.27376e-13
Nrg4	0.0333942	-4.10541	1.1232e-12
Pf4	0.0205194	-4.15979	1.02057e-09
Spp1	0.231346	-4.17383	1.13116e-13
Lrp12	0.0506949	-4.20088	9.08005e-14
Mertk	0.0398317	-4.20917	1.17081e-13
Stfa1	0.00523042	-4.23508	1.96704e-05
Gpnmb	0.0450621	-4.37367	1.07489e-13
Ngp	0.0148866	-4.42436	0.000553246
F7	0.0305779	-4.58956	2.24785e-15
Ctsk	0.0406364	-4.71563	1.83829e-15
Cstdc5	0.00160936	-4.87956	7.40861e-05
Cxcl3	0.0181053	-4.90002	8.69369e-13
C530008M17Rik	0.00965617	-4.96541	6.52552e-16
Slc7a2	0.0502925	-5.13623	2.31657e-18
Ear1	0.0321872	-5.37451	7.22926e-19
Krt79	0.016496	-5.64225	9.98435e-20
Atp6v0d2	0.0261521	-5.80291	3.12588e-21
Kcnip4	0.0627651	-6.05216	1.7365e-22
Kcnn3	0.0060351	-6.05671	1.86542e-20
Fabp1	0.0144842	-6.40419	1.54306e-22
Car4	0.0060351	-6.40528	2.50655e-21
Lepr	0.00362106	-6.54699	1.12256e-20
Htr2c	0.00764447	-6.54971	1.46768e-22
Krt19	0.00241404	-7.15499	1.68185e-23
Flvcr2	0.00160936	-7.46432	4.7743e-24

## Sheet: Cluster 5, p<0.01
Cluster 5: Gene Features (p<0.01)
FeatureName	Cluster 5 Average	Cluster 5 Log2 Fold Change	Cluster 5 P-Value
Ctsk	4.08558	2.66793	6.7664e-15
Cxcl3	2.02296	2.58819	8.89309e-12
Car4	1.95623	2.54583	2.76751e-13
Pf4	1.18437	2.25751	2.14366e-08
Lpl	11.9557	2.07448	3.08494e-09
Krt79	2.38415	2.02595	1.32101e-08
Chil3	13.352	1.99128	1.97113e-08
Spp1	11.4676	1.95597	4.57043e-08
Ear2	5.87194	1.86604	2.51848e-07
Ear1	3.52979	1.86584	3.2307e-07
S100a1	2.23155	1.85831	3.09864e-07
Mt1	3.40613	1.82804	7.71692e-07
F7	1.90723	1.82061	6.12661e-07
Slpi	4.40011	1.81521	6.28259e-07
Atp6v0d2	3.72392	1.79114	1.0134e-06
Gstm1	1.09618	1.78402	1.36329e-06
Plet1	4.05991	1.7822	1.22802e-06
Rhoc	1.25064	1.78048	1.24881e-06
Krt19	0.970646	1.72042	5.3074e-06
Il18	2.08222	1.71837	3.63937e-06
Klhdc4	1.78683	1.67242	7.57697e-06
Trf	4.12851	1.66568	8.12303e-06
Ltc4s	1.44337	1.66368	1.09669e-05
Vat1	1.66876	1.64143	1.28521e-05
Mmp19	1.10364	1.58949	4.29886e-05
Ccl6	16.8701	1.55125	4.54936e-05
Lipa	2.9824	1.54961	4.8686e-05
Cfb	2.94274	1.54444	6.78483e-05
Fpr2	1.5941	1.50594	0.000100482
Mgll	1.4023	1.49534	0.000132241
Prdx1	9.45727	1.49403	0.000109062
Lilra5	0.939847	1.49216	0.000138163
Hmox1	1.29964	1.48697	0.000200995
Chpt1	1.03084	1.46999	0.00017627
Itgax	2.44248	1.46456	0.000171408
Pld3	2.10276	1.458	0.00018696
Idh1	1.4499	1.44597	0.000228896
Mmp12	2.09016	1.44362	0.00146206
Abcg1	7.53417	1.4419	0.00022902
Tmbim1	1.13864	1.42653	0.000304701
Dbi	3.57599	1.40796	0.000350451
Hebp1	2.16015	1.40618	0.000377785
Cd302	2.32768	1.37925	0.000534514
Cyb5r3	1.14658	1.36117	0.000706472
Mapk3	1.96089	1.35916	0.000689454
Ctsd	29.1446	1.35651	0.000676449
Fabp1	2.51341	1.35628	0.00115975
Creg1	4.04871	1.34174	0.000844007
Anxa4	1.93709	1.31279	0.00126926
Net1	0.739651	1.30976	0.0015595
Fcgrt	1.7957	1.30391	0.00145653
Colgalt1	1.46764	1.29602	0.00157481
Glul	1.5409	1.29329	0.00166331
F11r	1.57497	1.29319	0.00166321
Mcemp1	2.75701	1.2823	0.00175726
Pdlim1	1.04064	1.26893	0.00228508
Axl	2.37482	1.26513	0.00222291
Sept9	1.88809	1.26472	0.00220637
Ctsl	3.13687	1.26356	0.00227342
Ncoa4	1.49797	1.2632	0.00229907
Unc119	1.4807	1.26297	0.00224282
Ccl9	1.14751	1.25511	0.00296816
Ly75	1.09851	1.25504	0.0027907
Cd164	2.83307	1.25502	0.00242026
Cd9	11.8036	1.24687	0.00255362
Pla2g15	1.05698	1.24493	0.00294051
Sgk1	4.46544	1.23931	0.00289561
Cdc42ep3	2.67114	1.23599	0.00296816
Sort1	1.43497	1.23007	0.00343024
Aprt	3.121	1.22249	0.00336563
Rpn1	1.00705	1.2179	0.00379624
Bckdhb	0.825049	1.21488	0.00430978
Naaa	2.16482	1.20492	0.00432832
Pros1	0.837182	1.19978	0.00488269
Hvcn1	1.4821	1.19776	0.00459022
Slc7a2	3.23906	1.18519	0.00538209
Akr1b3	1.29451	1.18026	0.00550851
Anxa5	4.5065	1.17807	0.00540358
Cybb	12.4644	1.17402	0.00559515
Olr1	2.07616	1.16634	0.00725417
Cyb5a	1.65617	1.15835	0.00679473
Abcc5	0.96598	1.15241	0.0082616
Dstn	1.75976	1.15235	0.00733929
Mrc1	4.6577	1.14953	0.00789622
Pon2	1.17084	1.14554	0.00795399
Cpne8	0.632787	1.14551	0.00957324
Prkar2b	0.841849	1.13774	0.0093877
Clec4n	2.97914	1.1295	0.0096418
Itga4	0.542722	-1.50964	0.00867493
Malat1	18.6089	-1.53842	0.00680498
Foxp1	1.28097	-1.54691	0.00667655
Kpna4	0.892714	-1.57323	0.00580604
Dennd4a	2.09062	-1.5993	0.0047272
Cd14	1.19511	-1.60399	0.00503946
Inpp5d	0.557655	-1.60518	0.00462434
Cd37	0.285127	-1.60655	0.00888328
AB124611	0.153063	-1.60762	0.00926779
Clec4d	0.695319	-1.61566	0.00459865
Crlf3	0.231462	-1.62113	0.00835108
Ero1lb	0.149797	-1.63224	0.00837438
Fyn	0.353259	-1.63651	0.00739019
Utrn	0.212329	-1.64484	0.00727114
Klf2	0.829716	-1.65091	0.00351417
Akt3	0.237528	-1.65155	0.00686545
Epsti1	0.182929	-1.65803	0.00682956
Tex2	0.144197	-1.66367	0.00742406
Sema4d	0.207662	-1.66706	0.0064502
Ptpn18	0.433991	-1.6701	0.00299391
Sipa1l1	0.221662	-1.68712	0.00562509
Ppp1r15a	0.286061	-1.70106	0.00520095
Hmgb2	0.567455	-1.70309	0.00252032
Mtus1	0.0606654	-1.71221	0.00688941
Foxo1	0.146997	-1.71421	0.00524905
Dgka	0.0648653	-1.71475	0.00601316
Ly86	0.290261	-1.7232	0.00429919
Gm12840	0.0769984	-1.7291	0.00795575
Phtf2	0.0942647	-1.73326	0.00494341
Fcgr2b	0.207662	-1.74457	0.00398537
Abtb2	0.356992	-1.74516	0.00408648
Abi3	0.0583321	-1.75122	0.00555118
Spn	0.092398	-1.75932	0.00429058
Slc11a1	0.109664	-1.75963	0.00421551
Pdcd4	0.170796	-1.76026	0.00361423
Cd300ld	0.0718651	-1.77332	0.00457346
Crem	0.229128	-1.77938	0.00317366
Irf1	0.439124	-1.78179	0.00156972
Itgam	0.221195	-1.79017	0.00294051
Phlpp1	0.29586	-1.79339	0.00298264
Entpd1	0.403191	-1.79966	0.00299391
Ern1	0.200196	-1.80107	0.00317158
Jarid2	0.256195	-1.80596	0.00265867
Tmem131l	0.118997	-1.80638	0.0028582
Chst11	0.203929	-1.8123	0.00296816
Gbp3	0.0667319	-1.83724	0.00301925
Irgm2	0.0438657	-1.83909	0.00400412
Pde7a	0.14513	-1.83933	0.00238267
2310001H17Rik	0.100798	-1.84136	0.00254459
Rhoh	0.125064	-1.84413	0.00232638
Nfkbiz	0.433991	-1.84425	0.0010147
Gm26532	0.108264	-1.84573	0.00238151
Tcf4	0.208596	-1.85797	0.00265942
Ifi47	0.119464	-1.90595	0.00226114
Vgll4	0.15353	-1.93004	0.00126926
Mirt1	0.14093	-1.94751	0.00144328
Gm26740	0.397125	-1.95327	0.000959588
Slc9a9	0.159597	-1.96443	0.00103018
Gm20406	0.0401325	-1.96776	0.00175768
Ceacam1	0.0354659	-1.9758	0.00174069
Cblb	0.283727	-1.97756	0.000917434
Sfxn5	0.0349993	-1.97781	0.00176856
Mctp2	0.101265	-1.98283	0.00114655
Trpm2	0.0405991	-1.98506	0.0016038
Csf1	0.065332	-1.99331	0.00158294
Arg2	0.17873	-2.00726	0.000831253
Stap1	0.0760651	-2.00931	0.000917032
Adam8	0.0811983	-2.01052	0.000959197
Slc40a1	0.0317327	-2.01286	0.00167921
Lst1	0.535722	-2.01604	0.000277043
Irf4	0.0499323	-2.03186	0.00109615
Raet1e	0.0601987	-2.03913	0.000863685
Ifitm2	0.684119	-2.05141	0.000222126
Mafb	0.216529	-2.05806	0.000733046
Pmaip1	0.0811983	-2.0702	0.000645455
Lamc1	0.0667319	-2.07069	0.000676264
AW011738	0.0242662	-2.09189	0.00134719
Rnase6	0.0765317	-2.11412	0.000445766
Dusp10	0.0629987	-2.12022	0.000674155
Marcks	0.244062	-2.13143	0.000306564
Spata13	0.0713985	-2.13335	0.000383036
E330020D12Rik	0.211862	-2.14133	0.00033415
Nlrc5	0.103598	-2.14798	0.00030637
Pot1b	0.0293994	-2.1558	0.00072769
Slc12a2	0.0317327	-2.16909	0.000704272
Pecam1	0.125064	-2.17444	0.00026857
Man1a	0.265528	-2.17925	0.000218073
Emb	0.343459	-2.18012	0.000202965
Cnn2	0.121797	-2.18031	0.000216692
Arhgef18	0.0989312	-2.18536	0.000235854
Trem1	0.231928	-2.18549	0.000234905
Treml4	0.118997	-2.19476	0.000262434
Apoc2	0.0522656	-2.20141	0.000368892
Isg15	0.202529	-2.2044	0.000291715
H2-DMb2	0.0643986	-2.20457	0.000245423
Trem3	0.228662	-2.2071	0.00021281
Igtp	0.0765317	-2.23063	0.00023129
Rsad2	0.0699985	-2.24829	0.00500802
Fgl2	0.219329	-2.25421	0.000138386
Top2a	0.0307993	-2.26254	0.000984241
Mxd1	0.334593	-2.28729	0.000100482
Srgn	2.63941	-2.29274	3.29996e-05
Ptgs2	0.168463	-2.29566	0.000168711
Cd74	7.19305	-2.29786	3.26494e-05
Blnk	0.0783983	-2.30672	0.000143226
Immp2l	0.171263	-2.32234	9.86397e-05
Iigp1	0.0872648	-2.32361	0.000370684
F630028O10Rik	0.0331326	-2.3263	0.000216692
Tmem243	0.0914647	-2.33015	7.9726e-05
Slfn4	0.0485323	-2.33745	0.000282556
Zeb1	0.139064	-2.33883	8.15082e-05
Slco3a1	0.115264	-2.33967	7.67988e-05
Gm43661	0.0844649	-2.34627	0.000125122
Gm15987	0.0615987	-2.34927	0.000104391
Lmnb1	0.32106	-2.3556	6.07567e-05
Ly6i	0.0993979	-2.36701	0.000108644
Pou2f2	0.149797	-2.37508	6.34795e-05
Sh2d3c	0.0867982	-2.38193	8.96209e-05
Neurl3	0.101265	-2.38539	5.66771e-05
Gpr141	0.104998	-2.39806	5.96212e-05
Znrf3	0.0499323	-2.40222	7.5536e-05
Igf1r	0.139997	-2.41201	5.37602e-05
Arhgap15	0.975313	-2.43332	1.05794e-05
Rabgap1l	0.253861	-2.45511	3.24324e-05
S100a6	1.31131	-2.4703	8.4614e-06
Socs3	0.154463	-2.48321	2.60833e-05
St3gal6	0.0317327	-2.4986	5.54314e-05
H2-Aa	2.36922	-2.50477	6.82628e-06
Adgre4	0.0485323	-2.51274	6.69866e-05
Ap1s3	0.0256661	-2.51429	5.66293e-05
Grap2	0.131131	-2.51462	2.91645e-05
Saa3	0.47039	-2.522	8.44393e-05
Ankrd33b	0.0844649	-2.54221	2.34667e-05
Cx3cr1	0.080265	-2.55033	1.96543e-05
Pi16	0.0270661	-2.55455	4.08327e-05
4933406I18Rik	0.0522656	-2.55794	3.07757e-05
Mef2c	0.184796	-2.57753	1.35973e-05
Tut4	0.114331	-2.57921	1.22849e-05
Osgin1	0.016333	-2.58506	7.65742e-05
Ece1	0.0424658	-2.5868	5.25328e-05
Scd1	0.0233328	-2.58681	3.87683e-05
Cass4	0.0433991	-2.58754	3.18867e-05
Ifit3b	0.00746651	-2.58875	0.0031771
Fchsd2	0.100331	-2.59812	1.40162e-05
Zfp36l1	0.226795	-2.60562	8.90549e-06
Socs1	0.0629987	-2.61978	1.64725e-05
Mir142hg	0.33506	-2.63023	6.77057e-06
Il1r2	0.16193	-2.63894	1.06306e-05
Cdkn2d	0.0569321	-2.64419	1.08814e-05
Mmp9	0.0541322	-2.64556	1.29568e-05
Prkcb	0.204396	-2.64881	6.28581e-06
Strbp	0.0419991	-2.64983	1.28757e-05
Chil1	0.0634653	-2.66109	1.17631e-05
Kcnq5	0.0629987	-2.6677	1.28949e-05
Antxr2	0.280927	-2.68682	5.85972e-06
Ccr2	0.14373	-2.68787	6.62727e-06
Adgre5	0.264128	-2.69264	4.33615e-06
Ccl4	0.916981	-2.69948	2.83589e-06
Ms4a7	0.0452657	-2.71924	2.19138e-05
Smad7	0.103131	-2.72436	4.24678e-06
Slfn1	0.0559988	-2.72527	6.99229e-06
Csf3r	0.16613	-2.72538	4.13603e-06
Lbr	0.0424658	-2.74296	5.32724e-06
H2-Ab1	2.02622	-2.74374	9.93023e-07
Gm39321	0.014933	-2.74809	2.53877e-05
Ccl5	0.598254	-2.76169	9.4358e-06
Rasip1	0.0377992	-2.77371	7.37008e-06
H2-Q10	0.0396658	-2.77383	6.86753e-06
Dhrs9	0.0438657	-2.77561	5.64607e-06
4732465J04Rik	0.0191329	-2.79658	1.22489e-05
Cyfip2	0.0769984	-2.80745	2.29472e-06
Hes1	0.0223995	-2.82033	1.37664e-05
Cd69	0.0807316	-2.86182	2.03113e-06
Kdm2b	0.0867982	-2.8744	1.79242e-06
Egr3	0.0256661	-2.8794	4.60168e-06
St6gal1	0.0345326	-2.89444	2.1892e-06
Vps37b	0.286061	-2.89987	8.29243e-07
Marcksl1	0.0961313	-2.91555	1.3141e-06
Peak1	0.0667319	-2.91827	1.36063e-06
Cd247	0.0237995	-2.93322	2.91352e-06
Gm16556	0.0200662	-2.9438	3.47165e-06
Cxcr2	0.0657986	-2.95656	9.95028e-07
Lrba	0.0573988	-2.97951	7.53939e-07
Cd86	0.197396	-2.98186	5.22847e-07
Rasgrp2	0.0377992	-2.99614	8.34353e-07
A530064D06Rik	0.0144664	-2.99785	3.98218e-06
Lat	0.0349993	-2.99884	1.22802e-06
Clec4a1	0.032666	-3.00448	1.14146e-06
H2-Oa	0.0209996	-3.00454	1.73256e-06
Mllt3	0.0438657	-3.01995	8.04769e-07
Lsamp	0.0424658	-3.0262	1.28679e-05
Eno3	0.0121331	-3.03085	7.76885e-06
F5	0.0293994	-3.03927	1.17079e-06
Sorl1	0.119464	-3.03959	3.42864e-07
Acod1	0.174063	-3.04053	4.99377e-07
Pmepa1	0.0545988	-3.05381	5.4122e-07
Slc2a3	0.0307993	-3.05423	1.15045e-06
4933432I03Rik	0.016333	-3.06376	2.6004e-06
Prkce	0.0737318	-3.06781	3.17765e-07
Cyp4f18	0.0681319	-3.1045	3.10216e-07
Dusp2	0.116198	-3.1501	1.56882e-07
Txk	0.0214662	-3.15087	7.43444e-07
Limd2	0.0760651	-3.15531	1.35824e-07
Lrg1	0.0718651	-3.17094	2.43536e-07
Mirt2	0.013533	-3.17099	1.11291e-06
Il1r1	0.00933314	-3.1717	8.20608e-06
Hdc	0.0989312	-3.18713	1.41838e-07
Bach2	0.195996	-3.20132	9.56938e-08
Cxcr5	0.0275328	-3.22304	3.66479e-07
Scml4	0.0172663	-3.23669	4.22441e-07
Isg20	0.016333	-3.24384	1.08928e-06
Gpr132	0.0844649	-3.24434	6.61438e-08
Pde7b	0.0746651	-3.27783	1.39352e-07
Gem	0.0270661	-3.3088	1.75811e-07
Ifitm3	0.328526	-3.31852	3.44814e-08
Sidt1	0.0139997	-3.32726	6.17532e-07
Cmah	0.0303327	-3.329	8.35606e-08
Tbc1d8	0.0219329	-3.35179	1.79728e-07
Klrk1	0.017733	-3.36022	2.71282e-07
Maf	0.0261328	-3.39035	1.04015e-07
Cd244a	0.0186663	-3.4248	9.48244e-08
G0s2	0.247328	-3.4353	2.32038e-08
Stx11	0.0452657	-3.44916	2.38154e-08
Ripor2	0.144664	-3.45024	1.0282e-08
Il18rap	0.0251995	-3.4595	3.38497e-08
Traf1	0.0410658	-3.4674	2.32038e-08
Tnfrsf9	0.0121331	-3.47632	1.21234e-06
S100a4	0.294927	-3.49041	8.60916e-09
Ms4a4c	0.0415325	-3.49193	1.8033e-08
Rdh12	0.00979979	-3.49277	2.58819e-07
Tcf7	0.0125997	-3.49882	1.1795e-07
S100a8	1.99122	-3.50283	2.04853e-09
Atp2b4	0.017733	-3.50539	4.48767e-08
Lef1	0.0270661	-3.52499	1.0508e-07
Prkcq	0.0153997	-3.57225	3.45071e-08
Ifitm1	0.109198	-3.57817	1.44832e-08
Apoe	1.99029	-3.61088	1.2566e-09
Gimap3	0.0181996	-3.62484	1.41931e-08
Sell	0.0667319	-3.6382	2.75227e-09
Il1f9	0.0209996	-3.64888	2.47588e-08
Pglyrp1	0.077465	-3.65294	2.7432e-09
S1pr1	0.0153997	-3.6606	1.56077e-08
Il21r	0.0317327	-3.66072	4.49249e-09
Trdc	0.00699985	-3.69145	7.64208e-06
Cadm1	0.0331326	-3.69442	1.09732e-08
Rap1gap2	0.0405991	-3.69715	3.70637e-09
Iglc1	0.0172663	-3.69763	1.16224e-06
Napsa	0.0396658	-3.76391	1.42473e-09
Vpreb3	0.00793317	-3.76592	6.65654e-08
Lck	0.0153997	-3.77976	5.69554e-09
Plbd1	0.032666	-3.78076	1.57699e-09
Heg1	0.0144664	-3.81452	4.78702e-09
Bcl2	0.0466657	-3.84018	8.91132e-10
Ly6c2	0.0569321	-3.85089	1.72257e-09
Trbc2	0.0601987	-3.87606	7.84804e-10
Fyb	0.120864	-3.89855	2.27216e-10
Pde1a	0.00699985	-3.91621	1.81025e-07
Ccr7	0.0279994	-3.92268	9.30413e-10
Sntb1	0.0153997	-3.94442	2.65e-09
Cd22	0.0167996	-3.94661	1.5951e-09
1700025G04Rik	0.00979979	-3.94995	5.99795e-09
Sytl3	0.0065332	-3.96543	2.73529e-08
Ms4a6b	0.0410658	-3.96555	2.67522e-10
Itgb7	0.0354659	-3.97185	2.27054e-10
S100a9	3.03514	-3.97983	2.65584e-11
Rcsd1	0.0200662	-3.98592	4.11241e-10
Arhgef10l	0.00793317	-3.98953	6.72275e-09
Cd3d	0.0307993	-4.01868	2.68097e-10
Klrd1	0.0153997	-4.02802	3.88518e-09
Gimap1	0.0158663	-4.03927	4.21939e-10
Asprv1	0.0191329	-4.03992	3.39561e-09
Jaml	0.0270661	-4.05152	2.13555e-10
Gm2682	0.0233328	-4.05819	7.84804e-10
Cd3e	0.0191329	-4.05859	4.21939e-10
Ifitm6	0.0247328	-4.06343	4.51566e-10
F13a1	0.0205329	-4.0964	1.4277e-09
Gm34084	0.0139997	-4.0975	5.31736e-10
Inpp4b	0.122731	-4.09869	6.91864e-11
Gramd3	0.0209996	-4.10011	3.09556e-10
Tox	0.0153997	-4.1022	5.52764e-09
Trbc1	0.029866	-4.1195	3.53318e-10
Sh2d2a	0.00699985	-4.12407	1.8768e-09
Ly6g	0.00699985	-4.12674	1.27752e-08
Smad3	0.0167996	-4.17537	2.2427e-10
Ighd	0.0242662	-4.1818	1.32663e-10
Retnlg	0.262261	-4.22025	6.51654e-11
H2-Ob	0.00839982	-4.23669	4.21939e-10
Ms4a4b	0.0447991	-4.24128	4.45615e-11
Trac	0.017733	-4.25377	1.25748e-10
Cd55	0.0139997	-4.25928	1.47193e-10
Ighm	0.0732651	-4.268	2.62734e-11
Cd6	0.00839982	-4.28743	5.89408e-10
Ets1	0.0601987	-4.30521	1.17497e-11
Skap1	0.0471323	-4.31833	2.09087e-11
Fam169b	0.00839982	-4.33177	2.25698e-10
Il2rb	0.0158663	-4.33266	7.52306e-11
P2ry10	0.0181996	-4.33594	3.35224e-11
Aif1	0.0265994	-4.35021	2.27549e-11
Ablim1	0.0261328	-4.36721	1.52717e-11
Sept1	0.0130664	-4.36776	3.85187e-11
Satb1	0.0807316	-4.38661	7.55738e-12
Mrgpra2b	0.00559988	-4.39173	1.07637e-09
Plac8	0.129731	-4.39618	8.28959e-12
Ctsw	0.00839982	-4.41105	1.75687e-10
Gimap6	0.0223995	-4.42626	1.22185e-11
Serpinb6b	0.00419991	-4.45295	1.06432e-08
Cd226	0.00606654	-4.45771	4.92643e-10
Gimap4	0.0144664	-4.45835	2.15154e-11
Iglc2	0.0284661	-4.46797	2.62734e-11
Ltb	0.0914647	-4.4772	2.99217e-12
Mzb1	0.00886648	-4.48161	7.52306e-11
Bcl11a	0.00979979	-4.48188	4.42708e-11
Klre1	0.00233328	-4.48572	7.81156e-08
Cd79a	0.0699985	-4.48574	5.42281e-12
Tnfrsf13c	0.0065332	-4.48794	1.57091e-10
Iglc3	0.0116664	-4.49636	4.9267e-11
Cd28	0.014933	-4.50735	2.37978e-11
Gzmb	0.0032666	-4.50857	3.0234e-07
Ctla2a	0.0139997	-4.51134	1.35373e-10
Gm8369	0.0153997	-4.52938	1.11389e-11
Arap2	0.0172663	-4.52984	8.32386e-12
Fcmr	0.0121331	-4.54088	2.34948e-11
Ptpn22	0.0251995	-4.55016	6.03613e-12
Ppp1r16b	0.0335993	-4.55137	3.59746e-12
Nebl	0.00419991	-4.55675	9.12005e-10
Itk	0.0270661	-4.58279	5.68487e-12
Ptprcap	0.0247328	-4.58748	3.39391e-12
Nkg7	0.0251995	-4.60469	2.76726e-11
Ctla4	0.0205329	-4.61053	2.27549e-11
Rnf125	0.0111998	-4.62169	1.11389e-11
Cd4	0.00466657	-4.6289	1.57091e-10
Msi2	0.017733	-4.63035	3.93563e-12
Thy1	0.0116664	-4.63444	1.56497e-11
Gpr183	0.0158663	-4.65256	5.42281e-12
Cd79b	0.0289327	-4.66788	3.13796e-12
Tnik	0.0125997	-4.68225	6.21826e-12
Pax5	0.0111998	-4.68755	8.20533e-12
4930523C07Rik	0.0191329	-4.68805	2.21168e-12
Blk	0.00793317	-4.68832	2.08612e-11
Themis	0.00933314	-4.71886	2.08612e-11
Bcl11b	0.00979979	-4.73125	8.32386e-12
Ebf1	0.0783983	-4.73626	8.8137e-13
Ralgps2	0.0125997	-4.75153	4.13439e-12
Upp1	0.0121331	-4.76348	8.65174e-12
Setbp1	0.0153997	-4.79343	2.30705e-12
Icos	0.0228662	-4.80128	2.77178e-12
Tmem176a	0.0191329	-4.80295	2.14631e-12
Aff3	0.0335993	-4.83097	6.0263e-13
Bank1	0.0447991	-4.84281	6.0263e-13
Cxcl10	0.014933	-4.84423	5.65501e-08
Ly6d	0.0419991	-4.86268	6.0263e-13
Cd3g	0.0261328	-4.87221	8.8137e-13
Pou2af1	0.00559988	-4.90936	1.20154e-11
Ms4a1	0.0191329	-4.91398	8.6914e-13
Tbx21	0.00373325	-4.93205	1.07425e-10
Cstdc4	0.013533	-4.94411	6.44402e-11
Ncr1	0.00606654	-4.97804	2.25698e-10
Il18r1	0.0102664	-5.00049	1.76357e-12
Stfa1	0.00279994	-5.00185	1.43679e-05
Ikzf3	0.017733	-5.06727	2.52869e-13
Camk4	0.0111998	-5.06838	9.36227e-13
Ltf	0.00139997	-5.08284	8.159e-05
Gm31243	0.00373325	-5.14892	7.55738e-12
Cd5	0.00419991	-5.15851	6.21826e-12
Il17a	0.00699985	-5.17992	1.66811e-09
Fcer2a	0.00373325	-5.18035	7.55738e-12
Wfdc21	0.00513322	-5.18787	5.37797e-12
C1qc	0.0424658	-5.21296	7.58217e-14
Tmem176b	0.0153997	-5.24429	6.57575e-14
Ly6a	0.0209996	-5.24867	4.67897e-14
Stat4	0.0167996	-5.31237	2.94907e-14
C1qb	0.0681319	-5.33623	2.94907e-14
Prf1	0.0032666	-5.38371	3.50704e-10
Stfa2l1	0.00839982	-5.40624	1.76357e-12
Xcl1	0.00279994	-5.40989	0.000115897
C1qa	0.0508656	-5.58081	6.7664e-15
St6galnac3	0.0172663	-5.65292	6.7664e-15
Cxcr6	0.00606654	-5.78129	4.67897e-14
Sox5	0.00279994	-5.95039	1.18902e-10
Ngp	0.00466657	-5.98077	7.69182e-05
Rasgrp3	0.00139997	-6.08504	4.38423e-13
Gzma	0.0144664	-6.16661	6.45764e-13
Ifng	0.00139997	-6.39528	2.162e-12
Cstdc5	0	-6.96837	1.14145e-05

## Sheet: Cluster 6, p<0.01
Cluster 6: Gene Features (p<0.01)
FeatureName	Cluster 6 Average	Cluster 6 Log2 Fold Change	Cluster 6 P-Value
Gm31243	1.32701	4.0609	2.18361e-26
Sox5	1.77618	4.03112	4.22528e-19
Vpreb3	1.0077	4.02457	2.37733e-25
Pou2af1	1.576	3.98375	1.439e-25
Fcer2a	1.29381	3.94205	6.57236e-25
Fcmr	2.49583	3.94134	1.64663e-25
Ighd	3.82478	3.9412	1.41911e-25
Ebf1	17.8028	3.93012	1.38518e-25
Cd79a	13.356	3.92558	1.38518e-25
Tnfrsf13c	1.32701	3.92393	6.57236e-25
Iglc2	5.40079	3.9184	9.95138e-25
Ms4a1	4.96724	3.9132	2.49885e-25
Scd1	1.1903	3.85759	6.97847e-24
Cd79b	6.04915	3.81965	5.91811e-24
Igkc	40.4615	3.78736	1.82882e-23
Iglc3	2.18726	3.78726	9.28428e-23
Pax5	2.39818	3.78555	2.71503e-23
Bank1	10.3475	3.78241	1.53777e-23
Iglc1	1.8289	3.76813	1.68846e-17
Mzb1	1.64142	3.75319	2.61804e-22
Ly6d	9.60248	3.7245	1.95486e-22
Cd55	2.13747	3.70406	6.2739e-22
Ighm	10.6522	3.63759	3.28693e-21
Rasgrp3	0.925682	3.58905	2.05479e-19
Blk	1.50667	3.47399	3.31587e-18
Ralgps2	2.43724	3.46356	1.83332e-18
Aff3	5.83726	3.1673	9.9853e-15
Fcrla	1.21178	3.12772	7.40364e-14
H2-Ob	0.96474	3.07947	3.18331e-13
Ap1s3	0.844636	3.01477	1.0471e-12
H2-DMb2	1.67755	2.98882	1.51168e-12
Bcl11a	1.24791	2.96279	4.73561e-12
H2-Oa	0.939352	2.95188	7.45101e-12
Kcnq5	2.19801	2.94332	8.62901e-12
Mef2c	5.94955	2.91527	6.4243e-12
Ccr7	2.281	2.90086	1.82728e-11
Fchsd2	3.08658	2.79645	1.32585e-10
Txndc16	1.18835	2.77773	4.11806e-10
Napsa	2.69893	2.77365	1.69614e-10
Blnk	1.95291	2.76983	3.99883e-10
Immp2l	4.18705	2.71981	7.46336e-10
Bach2	8.41804	2.6517	2.33964e-09
4933406I18Rik	1.44027	2.63303	9.15079e-09
Cd37	4.05035	2.61007	4.52645e-09
Zfp318	0.766519	2.58778	8.11952e-09
E330020D12Rik	4.24564	2.57871	1.23596e-08
Gimap6	2.1775	2.5705	1.30567e-08
Pxk	1.19421	2.5657	1.64722e-08
Satb1	7.47673	2.55837	1.44546e-08
4930523C07Rik	2.16969	2.5152	3.35362e-08
S1pr1	0.852447	2.48928	5.5774e-08
Gm8369	1.54768	2.4845	7.05192e-08
Irf4	0.885647	2.47931	1.33929e-07
Dmxl1	2.61495	2.41605	2.01085e-07
Eif2ak3	1.58674	2.41456	2.17805e-07
Cmah	1.23131	2.36611	5.05454e-07
Ero1lb	1.88554	2.35625	5.00428e-07
Nfatc3	2.75752	2.35437	4.58615e-07
Man1a	4.80612	2.34795	5.04558e-07
Stat4	2.61788	2.30451	1.09974e-06
Setbp1	1.67951	2.30358	1.4561e-06
Gem	1.03016	2.2731	3.23068e-06
Swap70	1.11121	2.26281	2.39631e-06
Strbp	0.995987	2.24444	3.35749e-06
St6gal1	0.965716	2.23654	3.82758e-06
Ppp1r16b	2.84344	2.17893	6.48465e-06
Lamc1	1.0243	2.1786	8.75859e-06
Cd22	0.941305	2.16431	1.26501e-05
Heg1	0.739178	2.15499	7.79587e-06
Arap2	1.43149	2.14709	1.14424e-05
Rcsd1	1.13757	2.14489	1.05752e-05
Ptprcap	2.10817	2.13963	1.09594e-05
Cxcr5	0.899317	2.10896	2.85494e-05
Pgap1	0.776284	2.10288	1.29673e-05
Stap1	1.06239	2.088	2.56048e-05
Gpr183	1.37485	2.07284	3.40692e-05
Pkig	1.96366	2.07146	2.65725e-05
Gimap1	0.889553	2.05203	4.07566e-05
P2ry10	1.22643	2.0225	5.84939e-05
Slc9a7	1.19714	2.00128	7.8118e-05
Ets1	3.85017	1.99849	6.2972e-05
Serpinb1a	1.07606	1.98098	9.93977e-05
Phtf2	1.01942	1.97024	0.000112932
Inpp5d	5.50722	1.96766	8.52648e-05
Prkce	1.95877	1.95361	0.000116344
Pde3b	1.99393	1.94378	0.000141664
Plekha2	1.61408	1.90765	0.000197552
Prkcb	3.94879	1.90528	0.000184528
Cd83	3.22426	1.9011	0.000210866
Egr3	0.580992	1.88277	0.000249771
Pde7a	1.59455	1.87817	0.00029332
Foxp1	11.49	1.87116	0.000261857
Tut4	2.0613	1.86595	0.000304736
Dgkd	1.73126	1.85561	0.000340303
Ablim1	1.57991	1.81415	0.000566373
Arhgef18	1.3065	1.79188	0.000705142
Tmem243	1.32896	1.78666	0.000706755
Scml4	0.473582	1.78028	0.000691233
Ikzf3	1.71759	1.78004	0.000910494
Sh3bp5	1.15905	1.75381	0.00103547
Ripor2	4.40578	1.74646	0.00101684
Rel	6.07356	1.74259	0.00104564
Snx9	1.40903	1.73904	0.00116616
Zfp36l1	3.81795	1.72373	0.001271
Gm15987	0.873929	1.72165	0.00100706
Stk17b	8.29501	1.6966	0.00154578
Dusp2	2.78193	1.68744	0.00193756
Lmo2	0.956928	1.65917	0.00255905
Lpgat1	1.13855	1.63742	0.00317067
Snx29	1.49105	1.62132	0.00354314
Snx2	1.76153	1.61823	0.00337387
Snx30	0.941305	1.60675	0.00411025
Rhoh	1.16784	1.60087	0.00422381
Lrrk2	1.37388	1.59502	0.00439617
Sp100	2.19898	1.57559	0.00475809
Tmem131l	1.06531	1.57314	0.00516894
Tcp11l2	1.31041	1.56852	0.00519862
Avl9	0.800695	1.56302	0.00360297
Fbxo11	3.67734	1.56087	0.00526782
Ly6a	1.98611	1.53936	0.00760421
Got1	0.871	1.53385	0.00447431
Fam107b	3.21547	1.53251	0.00657839
Tob2	1.74005	1.52803	0.00711069
Cd180	0.776284	1.5017	0.00611589
Abhd17b	1.2401	1.50058	0.00951715
Tcf12	2.6462	1.49686	0.0089961
Fam169b	0.4189	1.47865	0.00870767
Etnk1	0.833895	1.47002	0.00726783
Rasgrp2	0.705979	1.44079	0.0095727
Txn1	0.958881	-2.37901	0.00793459
Efhd2	0.228491	-2.6244	0.00982373
Svil	0.235326	-2.62991	0.00974761
Npc2	0.645438	-2.63139	0.00934608
Cndp2	0.101552	-2.64098	0.0095349
Abhd12	0.225562	-2.65136	0.0091904
Lpcat2	0.0820224	-2.66681	0.00964427
St3gal4	0.0673756	-2.67236	0.00964712
Prkar2b	0.068352	-2.67521	0.0095349
Slfn2	0.195291	-2.68052	0.00853204
Otulinl	0.100575	-2.69684	0.00818171
Emilin2	0.185527	-2.70467	0.00794111
Asah1	0.130845	-2.70559	0.00757421
Ctss	2.11598	-2.71361	0.00236755
Cybb	0.976457	-2.7159	0.00229059
Osm	0.145492	-2.7206	0.00894928
Syne1	0.091787	-2.72188	0.00829992
Sirpb1b	0.0722578	-2.72798	0.00820189
Gm34455	0.0615168	-2.74424	0.0087465
Cd36	0.129869	-2.74944	0.00908877
Gm50022	0.057611	-2.7557	0.00872011
Cd93	0.0751872	-2.75834	0.00750318
Cdkn1a	0.309537	-2.76113	0.00643431
Ifitm2	0.403277	-2.7619	0.00662127
Pbx1	0.194315	-2.76467	0.00690544
A530013C23Rik	0.0410112	-2.76532	0.00894928
Dstn	0.133775	-2.76854	0.00625326
Cx3cr1	0.0654226	-2.77259	0.00767109
Prdx5	0.469676	-2.77398	0.00600001
Itgam	0.10741	-2.77993	0.00640163
Rab11fip1	0.152327	-2.79139	0.00607826
Lat	0.0380818	-2.79337	0.00880427
Spn	0.0429641	-2.79751	0.00750867
Fyb	0.245091	-2.80366	0.00569476
Arhgap39	0.0566345	-2.80593	0.00661291
Lamp1	0.58978	-2.81173	0.00511969
Gusb	0.113269	-2.81386	0.00534095
Rbm47	0.0927635	-2.81513	0.00592992
Pstpip2	0.0624933	-2.81788	0.00690547
Cish	0.0292937	-2.82882	0.00778778
Lsmem1	0.0722578	-2.84525	0.00690544
Net1	0.0478464	-2.8572	0.0054801
Il2rb	0.0419877	-2.86033	0.00720303
Cd6	0.0214821	-2.8699	0.00969186
Itgb2	0.255832	-2.8726	0.00422105
Id2	0.263643	-2.87533	0.00445011
Nceh1	0.198221	-2.87585	0.00442381
Klhdc4	0.0947164	-2.87754	0.00467737
Fgr	0.189433	-2.88021	0.00437324
Hp	0.224585	-2.88339	0.00469774
Iqgap2	0.0898341	-2.89057	0.00456991
Pld3	0.123034	-2.9027	0.00410673
Cpd	0.0742108	-2.90276	0.00437741
Gsap	0.248997	-2.9037	0.00397957
Ptpn12	0.32809	-2.91439	0.00384577
Lst1	0.277314	-2.91457	0.00396564
Atp8b4	0.112293	-2.91934	0.00405813
Selenop	0.103504	-2.92304	0.00395487
Slco3a1	0.0722578	-2.94518	0.00405541
Pla2g7	0.109363	-2.96614	0.00362546
Slc15a3	0.132798	-2.96628	0.00334098
Hpcal1	0.114246	-2.97288	0.00322482
AW112010	0.424759	-2.97519	0.00365714
Klrd1	0.0302702	-2.97574	0.00861227
Bcl2a1a	0.079093	-2.97905	0.00334248
Myo1f	0.162092	-2.99794	0.00294697
Lilrb4a	0.230444	-3.00588	0.00285639
Rgs10	0.0849518	-3.01342	0.00306528
Tns3	0.0644462	-3.01974	0.00338067
Thy1	0.034176	-3.02236	0.00476406
Cd44	0.974504	-3.02453	0.000647486
Smox	0.0351525	-3.03218	0.00406527
Abcc5	0.0605404	-3.0364	0.00309157
Cd4	0.0136704	-3.03897	0.00611671
Wfdc17	0.786048	-3.04404	0.00305343
Pira2	0.0488229	-3.05227	0.00289971
Tyrobp	0.900294	-3.05451	0.000575884
Furin	0.121081	-3.05651	0.002791
Il7r	0.0771401	-3.07083	0.00327607
Hexa	0.25095	-3.07236	0.0021671
Il18r1	0.0371054	-3.09512	0.00384876
Ldlrad3	0.0624933	-3.10096	0.00315905
Fcgrt	0.0986222	-3.11389	0.00208783
Hk3	0.0205056	-3.11465	0.00369378
Nrp2	0.0751872	-3.12566	0.00212307
Tmem51	0.0253879	-3.12641	0.00320392
Pygl	0.0722578	-3.13485	0.00203012
Cdc42ep2	0.0185527	-3.13685	0.00368633
Dgat2	0.0283173	-3.14249	0.00288198
Slc11a1	0.0400348	-3.14544	0.0024659
Oasl2	0.023435	-3.18066	0.00403455
Cers6	0.211891	-3.19645	0.00148618
Atp2b4	0.0205056	-3.1968	0.00287333
Smpdl3a	0.14061	-3.19762	0.00141466
Csf2rb	0.123034	-3.20215	0.0014515
Anxa2	0.38863	-3.20801	0.00130837
Lcn2	0.127916	-3.2377	0.00234812
Anxa1	0.178692	-3.24047	0.00134283
Bst1	0.0478464	-3.24446	0.00151761
Sept9	0.0966693	-3.24682	0.00126235
Hacd4	0.0283173	-3.24978	0.00182041
Gda	0.163068	-3.26194	0.00117676
Tnfrsf1a	0.0546816	-3.26953	0.00131756
Il1a	0.0371054	-3.29453	0.00291158
Mapk3	0.091787	-3.3005	0.00103547
Mgll	0.0605404	-3.30297	0.00124494
Pilra	0.0595639	-3.30985	0.00114575
Fpr1	0.0195291	-3.31078	0.00213039
Phactr2	0.0419877	-3.31233	0.0013614
Cdk14	0.109363	-3.31246	0.00108389
Nfia	0.0507758	-3.32973	0.0011045
Morrbid	0.0634697	-3.33145	0.00111084
Fndc3b	0.123034	-3.34991	0.000879132
Csf2ra	0.0995987	-3.35397	0.000849464
Clec12a	0.0546816	-3.36101	0.000925113
Eldr	0.0331996	-3.36803	0.00141263
Upp1	0.0302702	-3.37707	0.00183374
Lipa	0.119128	-3.38469	0.000751296
Fgd4	0.057611	-3.40458	0.000879599
Abcg1	0.314419	-3.41216	0.0006768
Gstm1	0.0371054	-3.42191	0.000880059
Ccdc88a	0.163068	-3.42208	0.000664492
Fcgr4	0.0244114	-3.43063	0.00117676
Il1r1	0.0068352	-3.43395	0.00547945
Rora	0.0732343	-3.43671	0.000925113
Apoc2	0.0205056	-3.44776	0.00140054
Ly6c2	0.0712814	-3.44778	0.00115358
Lcp2	0.068352	-3.45195	0.000628915
Gbp2	0.0546816	-3.45788	0.00128301
Ctla2a	0.0273408	-3.4677	0.00212484
Abr	0.102528	-3.49815	0.000505114
Chpt1	0.0390583	-3.49943	0.000589734
Metrnl	0.0634697	-3.50371	0.0005457
Dock5	0.0458935	-3.50509	0.000617539
Igsf6	0.0615168	-3.50841	0.00054596
Lpin1	0.0331996	-3.51177	0.000621019
Pde4d	0.168927	-3.51406	0.000486241
Apoe	2.02127	-3.51942	0.000143316
Alox5ap	0.221656	-3.53142	0.000412729
Tnfaip2	0.115222	-3.54377	0.00045035
Hmox1	0.04687	-3.5635	0.000749658
Sytl3	0.00781166	-3.56593	0.00240081
Creg1	0.159163	-3.57354	0.000365489
Grk3	0.0195291	-3.5756	0.000997995
AA467197	0.0507758	-3.58345	0.000601552
Chil1	0.0312466	-3.59224	0.000638161
Runx2	0.0615168	-3.59602	0.000392943
Snx10	0.0742108	-3.60378	0.000349518
Ppm1h	0.081046	-3.60933	0.000350095
Dhrs3	0.0878812	-3.61892	0.000324046
Prkch	0.0888576	-3.62896	0.000340216
Asprv1	0.023435	-3.65177	0.00130423
Prf1	0.010741	-3.65668	0.00619581
Cd300a	0.0751872	-3.65819	0.000296758
Cd68	0.101552	-3.67124	0.00026787
Xdh	0.0253879	-3.6718	0.000434296
Dip2c	0.0507758	-3.67697	0.000341076
Mctp1	0.0947164	-3.68591	0.00026787
Adgre1	0.0624933	-3.70225	0.000261857
Rasal2	0.0458935	-3.71936	0.000274822
Lgals3	0.63958	-3.73463	0.000191318
Il12rb2	0.0185527	-3.74825	0.000704779
Vat1	0.0478464	-3.77741	0.000207068
Clec4a1	0.0175762	-3.77957	0.00038825
Tbc1d9	0.124987	-3.78772	0.000176284
Anxa5	0.166974	-3.79133	0.000156715
Il18	0.0566345	-3.80018	0.000192906
Tbc1d8	0.0146469	-3.80618	0.000520047
Sgk1	0.158186	-3.80629	0.000158632
Icos	0.0429641	-3.81354	0.000352605
Naaa	0.0771401	-3.81643	0.000166033
Rbpms	0.0322231	-3.82128	0.00026787
Psap	1.09168	-3.82423	2.19166e-05
Ramp1	0.0517522	-3.8299	0.000207734
Cd9	0.410112	-3.83362	0.000130047
Klra2	0.0371054	-3.83865	0.000185599
Arhgef10l	0.00781166	-3.85393	0.000669185
Ccdc162	0.0312466	-3.87571	0.000628915
Gab2	0.208962	-3.87756	0.00011212
Fmnl2	0.04687	-3.88298	0.00022132
Fcer1g	0.4687	-3.90668	9.37993e-05
Ace	0.010741	-3.91702	0.000526865
Mcemp1	0.0869047	-3.93351	9.95024e-05
Zfyve9	0.0126939	-3.93547	0.000361344
Adgre4	0.0165998	-3.93827	0.000392943
Ncr1	0.0117175	-3.94501	0.00164106
Tgm2	0.0771401	-3.94761	0.000108255
Idh1	0.0400348	-3.97699	9.92269e-05
Cd300c2	0.0722578	-3.98328	8.45161e-05
Nkg7	0.0361289	-3.99974	0.000331765
Tmem176a	0.0312466	-4.01174	0.000154403
Dmxl2	0.0693285	-4.01447	7.69971e-05
Gzmb	0.00390583	-4.04881	0.00640163
Ctsb	0.319302	-4.07049	5.21927e-05
Large1	0.0371054	-4.07786	8.15383e-05
Ifitm6	0.0224585	-4.09802	0.000143671
Tnfrsf9	0.0068352	-4.10033	0.0010722
1700025G04Rik	0.00781166	-4.10487	0.000293819
Plxdc2	0.0761637	-4.10907	7.60333e-05
Tgfbi	0.0771401	-4.11788	5.1237e-05
Grn	0.125963	-4.11872	4.54119e-05
Timp2	0.0439406	-4.12265	5.90889e-05
Lgals3bp	0.0302702	-4.1266	6.26815e-05
Sirpb1c	0.0419877	-4.13449	5.22048e-05
Ttc39c	0.00878812	-4.14988	0.0001663
Plcb4	0.0214821	-4.16156	9.96506e-05
Pla2g15	0.0283173	-4.1663	5.23124e-05
Slpi	0.0888576	-4.16796	4.70324e-05
Ube2c	0.00292937	-4.17388	0.00566136
Mki67	0.0068352	-4.18183	0.000493056
Fcgr3	0.091787	-4.19511	3.42471e-05
Gpr141	0.0283173	-4.19541	6.28401e-05
Cxcl1	0.0205056	-4.1968	0.000554179
Cd63	0.0869047	-4.19771	4.3417e-05
App	0.162092	-4.20057	3.13937e-05
Klra3	0.00488229	-4.20877	0.00117676
Tlr2	0.0663991	-4.21192	3.55908e-05
S100a1	0.0419877	-4.22141	4.32539e-05
Dock4	0.0722578	-4.2328	3.53324e-05
Clec5a	0.00976457	-4.23716	0.000121298
Fam129a	0.0654226	-4.24159	3.04471e-05
Smpdl3b	0.00976457	-4.25112	0.00012068
Cxcr6	0.0165998	-4.27766	0.000130047
Ctsl	0.0771401	-4.30562	2.51646e-05
Rgs1	0.068352	-4.32795	3.10898e-05
Anxa4	0.044917	-4.33843	2.25509e-05
Pclaf	0.00390583	-4.34099	0.00336495
Cxcl10	0.0195291	-4.35791	0.00521011
Ctsd	0.660085	-4.36634	1.59342e-05
Ccl6	0.342737	-4.36945	1.69729e-05
Agap1	0.0322231	-4.38081	2.44279e-05
Ifitm3	0.149398	-4.38457	2.01514e-05
Zfhx3	0.0273408	-4.41987	2.10895e-05
Fabp5	0.116198	-4.44543	1.68866e-05
Osbpl3	0.0136704	-4.46037	3.28754e-05
Mgst1	0.0595639	-4.47313	1.38024e-05
Mpeg1	0.126939	-4.49742	9.95009e-06
Hnrnpll	0.0292937	-4.52474	1.42145e-05
Nupr1	0.010741	-4.57029	2.77226e-05
Tmbim1	0.0205056	-4.57802	1.19999e-05
Clec4n	0.0644462	-4.59604	8.99188e-06
F11r	0.0292937	-4.65662	7.77157e-06
Fnip2	0.0263643	-4.66778	1.09832e-05
Lilra5	0.0146469	-4.70991	9.86903e-06
Wdfy3	0.0331996	-4.72046	5.8234e-06
Sirpa	0.141586	-4.72732	3.89855e-06
Creb5	0.0624933	-4.7459	5.12452e-06
Ly6i	0.0175762	-4.74638	1.53809e-05
Itgax	0.0390583	-4.75126	4.8188e-06
Ccr2	0.0322231	-4.75205	7.14903e-06
Csf1r	0.0361289	-4.75399	5.13977e-06
Plin2	0.132798	-4.78201	3.38355e-06
Eepd1	0.0253879	-4.79466	5.09566e-06
Tmem176b	0.0195291	-4.80066	8.12634e-06
Fpr2	0.023435	-4.81752	4.77215e-06
Areg	0.00390583	-4.82356	0.00934608
Dram1	0.0205056	-4.82896	4.51188e-06
F10	0.0302702	-4.85245	4.5308e-06
Trf	0.0556581	-4.85419	3.16887e-06
Ccl9	0.0185527	-4.86305	6.09158e-06
Ear1	0.0419877	-4.87869	4.47784e-06
Lrmda	0.163068	-4.90564	2.04544e-06
Nav2	0.0361289	-4.92414	3.49752e-06
Klrk1	0.00488229	-4.93262	2.7737e-05
Trerf1	0.0253879	-4.93664	3.0881e-06
Frmd4a	0.0175762	-4.98034	3.26169e-06
Atp10a	0.0136704	-4.98798	3.72176e-06
F13a1	0.00976457	-4.99511	1.82425e-05
Tns1	0.0126939	-5.01626	3.38355e-06
Lair1	0.0136704	-5.02254	3.07743e-06
Ctsk	0.0283173	-5.10771	2.90202e-06
Mafb	0.0244114	-5.11185	2.98092e-06
Tcf7l2	0.0927635	-5.12017	1.04307e-06
Tbxas1	0.0263643	-5.12976	1.24504e-06
Spp1	0.11034	-5.14049	1.22105e-06
Clec4a3	0.0224585	-5.15311	1.26095e-06
Cebpa	0.0185527	-5.17154	1.22105e-06
Mt1	0.0331996	-5.18538	1.74934e-06
Ear2	0.0566345	-5.18995	9.93062e-07
Chil3	0.122057	-5.19054	9.07735e-07
Aoah	0.0126939	-5.19436	2.53828e-06
Dapk1	0.0371054	-5.20731	8.69594e-07
Prkn	0.0146469	-5.20987	1.58043e-06
Cd302	0.0273408	-5.24893	7.56979e-07
C3	0.0361289	-5.25881	7.35249e-07
Krt19	0.00878812	-5.26171	2.2908e-06
Mitf	0.0371054	-5.26793	7.1331e-07
Lrp1	0.0322231	-5.29001	6.09073e-07
Olr1	0.0263643	-5.30501	9.4025e-07
F7	0.0165998	-5.31384	8.76953e-07
Ccl2	0.00878812	-5.35313	3.9218e-06
Nav1	0.00976457	-5.35685	1.22269e-06
Cfb	0.0292937	-5.36249	7.30954e-07
Ccl5	0.0937399	-5.36699	7.68103e-06
Aif1	0.0117175	-5.37313	1.17953e-06
Arhgap31	0.0126939	-5.37576	8.46259e-07
Atp6v0d2	0.0322231	-5.3832	5.19601e-07
Pros1	0.00878812	-5.45369	7.56979e-07
Lyz2	1.66095	-5.53332	1.11777e-08
Slc7a2	0.034176	-5.56898	2.26397e-07
Myof	0.023435	-5.61694	1.99777e-07
Krt79	0.0146469	-5.65857	3.56482e-07
Ifi202b	0.0117175	-5.66979	3.30992e-07
Sulf2	0.00878812	-5.69594	2.86218e-07
Car4	0.00878812	-5.70596	7.5421e-07
Sort1	0.0126939	-5.72118	2.11068e-07
Ms4a6d	0.010741	-5.75853	2.08395e-07
Pparg	0.0117175	-5.7663	2.71485e-07
Axl	0.0205056	-5.7676	1.12917e-07
Nrg4	0.00878812	-5.80661	3.88339e-07
Gatm	0.00976457	-5.81405	1.85039e-07
Flvcr2	0.00488229	-5.82292	4.26401e-07
Lhfpl2	0.0117175	-5.82992	1.51692e-07
Ms4a7	0.00390583	-5.89308	1.86166e-06
Ptpro	0.00488229	-5.90107	3.73591e-07
Rhoc	0.0068352	-5.90521	1.75357e-07
Pf4	0.00488229	-5.90578	2.13325e-05
Htr2c	0.010741	-5.90926	2.72171e-07
Lpl	0.0624933	-5.92839	5.5774e-08
Fn1	0.0478464	-5.93009	7.65195e-08
Klre1	0	-5.93594	0.000119084
Plcb1	0.0214821	-6.03198	6.03991e-08
Slc8a1	0.0371054	-6.04662	3.34609e-08
Mmp19	0.00585874	-6.06097	1.92168e-07
Cpne8	0.00390583	-6.09469	1.95931e-07
Cxcl9	0.00781166	-6.09687	3.56198e-05
Trem2	0.0156233	-6.12908	3.88075e-08
Rnf180	0.00781166	-6.13397	6.46022e-08
Cadm1	0.00488229	-6.14962	3.60521e-07
Mertk	0.00878812	-6.16146	5.50227e-08
Dab2	0.00976457	-6.18374	4.20767e-08
Ltc4s	0.0068352	-6.19921	6.68292e-08
Pid1	0.0224585	-6.21691	2.55977e-08
Gzma	0.0126939	-6.22014	7.77157e-06
Fabp1	0.0146469	-6.23665	7.26626e-08
Cxcl16	0.00976457	-6.24139	4.4294e-08
Birc5	0	-6.27348	6.03783e-05
Hebp1	0.0117175	-6.27845	2.10398e-08
Inhba	0.0068352	-6.28253	4.00415e-07
Saa3	0.0322231	-6.29785	1.08234e-06
Mrc1	0.0292937	-6.33822	1.20157e-08
Dst	0.0195291	-6.36379	1.19951e-08
Plet1	0.0165998	-6.43277	1.22512e-08
C1qb	0.0273408	-6.5406	1.59947e-08
C530008M17Rik	0.00195291	-6.65107	6.68292e-08
Gpnmb	0.00781166	-6.65354	2.63934e-08
Shtn1	0.0068352	-6.65883	7.76644e-09
Plekhg1	0.00585874	-6.78403	6.83109e-09
Kcnn3	0.00195291	-7.09572	1.19951e-08
C1qa	0.0156233	-7.13705	2.75688e-09
Kcnip4	0.0263643	-7.16343	6.22969e-10
C1qc	0.00878812	-7.27789	2.10882e-09
Mmp14	0.00195291	-7.28394	4.83639e-09
Mmp12	0.00488229	-7.31757	1.25263e-07
Lepr	0.000976457	-7.49225	1.87136e-08
Lrp12	0.00390583	-7.49862	5.23292e-10

## Sheet: Cluster 7, p<0.01
Cluster 7: Gene Features (p<0.01)
FeatureName	Cluster 7 Average	Cluster 7 Log2 Fold Change	Cluster 7 P-Value
Rsad2	8.18312	5.74345	4.99694e-30
Ifit3b	1.08841	5.56091	4.51873e-25
Ccl3	66.5756	5.31664	2.93746e-33
Ccl4	116.734	5.15879	1.6977e-30
Pde1a	2.1389	5.10519	4.2307e-25
Cxcl10	7.84633	4.95026	3.12382e-17
Ifit3	1.90248	4.94575	4.14907e-19
Ifit1	2.41546	4.86153	8.29234e-17
Csf1	4.18635	4.66604	5.57297e-22
E230032D23Rik	1.84672	4.50279	4.14907e-19
Upp1	4.84876	4.45658	5.27043e-19
Il1rn	12.5813	4.37022	5.18435e-18
Isg20	2.14782	4.34346	6.21581e-17
Acod1	19.0404	4.30251	8.53766e-18
Isg15	12.5055	4.29939	2.06799e-17
Slfn4	3.29421	4.29454	2.5349e-16
Osgin1	1.31813	4.26855	1.75429e-16
Ccrl2	21.0856	4.26561	2.59713e-17
Il1f9	3.47487	4.2579	1.58319e-16
Basp1	18.1304	4.2385	4.88004e-17
Rtp4	2.31509	4.14209	3.624e-15
Asprv1	3.71128	4.0382	2.35115e-13
Rasip1	2.94851	3.98086	8.07187e-14
Ptgs2	9.23584	3.94655	2.48247e-13
Tnfrsf23	1.31367	3.89162	3.79086e-12
Marcksl1	7.77273	3.87905	4.90914e-13
Ninj1	4.62126	3.87186	7.44518e-13
Hcar2	17.1781	3.82474	1.33238e-12
Oasl2	2.33294	3.77771	2.82056e-11
Slfn1	3.69121	3.73598	1.34319e-11
Tmem140	2.11436	3.70734	5.54441e-11
Gbp2	6.14235	3.69011	1.11072e-10
Cxcl2	133.892	3.6252	9.50649e-11
Ifi47	4.1752	3.60211	4.37979e-10
4933432I03Rik	1.2646	3.57485	8.26215e-10
Mirt1	4.98258	3.57347	3.95941e-10
Ier3	32.9488	3.57157	2.9089e-10
Dedd2	1.80881	3.53963	5.10241e-10
Gm31718	1.84449	3.53464	8.61517e-10
Ankrd33b	4.37593	3.53177	7.70984e-10
Gm20406	1.40065	3.51347	1.09618e-09
Smox	2.69202	3.51305	1.34132e-09
Ptafr	5.54462	3.50595	9.61425e-10
Mreg	1.1397	3.41724	6.54589e-08
Irgm1	2.65187	3.37694	2.10082e-08
Clec4e	8.84999	3.34003	2.04212e-08
Gm34084	1.90471	3.30822	3.11085e-08
Myo1d	1.48095	3.28926	7.31951e-08
4833407H14Rik	1.01034	3.28602	7.24309e-08
4930430E12Rik	1.35605	3.27637	1.03441e-07
Cass4	1.98946	3.2561	1.03441e-07
Ltf	0.463911	3.23746	0.00190346
4732465J04Rik	1.00365	3.22161	2.00743e-07
Cyp4f18	4.30456	3.20612	1.78212e-07
Cd274	9.88263	3.17655	2.99106e-07
Resf1	7.67237	3.15152	3.27965e-07
Pdcd1lg2	1.04157	3.14146	6.48814e-07
Id1	1.9337	3.1122	1.3503e-06
Mxd1	11.368	3.10784	5.89999e-07
Rnf213	3.36558	3.10535	1.56906e-06
Clec4d	14.7448	3.07849	8.96685e-07
Nfkbia	26.8622	3.07091	1.00026e-06
Hdc	6.08437	3.06769	1.25652e-06
G0s2	17.6621	3.03698	2.42631e-06
Irgm2	1.05049	3.01708	2.70815e-06
Il1r2	6.62411	3.01535	2.81309e-06
Slc40a1	0.85645	3.01503	3.19055e-06
Marcks	7.06125	3.01452	2.16758e-06
Gadd45b	12.3985	3.00994	2.42631e-06
Il1a	2.5292	3.00406	9.60746e-06
Egr3	1.23561	2.99023	3.38709e-06
Bcl2l1	1.95601	2.97249	3.12603e-06
Gm43661	2.7344	2.95361	8.27093e-06
Cdc42ep2	1.10402	2.9186	7.28032e-06
Cd14	22.8052	2.91537	7.74551e-06
Card19	3.76035	2.90654	9.18789e-06
Atf7ip	4.06591	2.90119	1.40919e-05
Socs1	2.36193	2.88535	1.70441e-05
Rab20	2.78123	2.86865	1.57678e-05
Mrgpra2b	0.740473	2.84133	3.3967e-05
Cd24a	3.92986	2.83693	2.21265e-05
Osm	5.87471	2.82251	2.91457e-05
Igf1r	4.33801	2.81025	3.34406e-05
Igtp	2.10098	2.81004	4.01196e-05
Il1b	76.601	2.80618	2.73644e-05
Fas	1.68614	2.80424	2.03551e-05
Gm39321	0.59104	2.79641	5.09486e-05
Ccr1	4.3447	2.78994	3.68065e-05
Srgn	74.2123	2.78809	3.09459e-05
Clec5a	1.18431	2.7669	4.14926e-05
Tnf	3.13809	2.76333	6.27821e-05
Nudt4	2.22811	2.7471	6.27821e-05
Slc7a11	10.1815	2.73734	7.9844e-05
Hk3	1.07056	2.73615	5.53851e-05
Alcam	14.1805	2.73198	6.75597e-05
Cd300lf	4.80861	2.68057	0.000117114
Arg2	3.88302	2.67953	0.000136336
Gla	3.19385	2.67382	0.000142729
2310001H17Rik	1.93147	2.65503	9.71745e-05
Csf3r	5.79219	2.6547	0.000160772
Wfdc17	35.1591	2.63405	0.000234329
Slc31a2	1.92701	2.6191	0.000157245
1600020E01Rik	1.96939	2.61496	0.000152288
Icam1	4.44507	2.61205	0.000281437
Lmnb1	8.43068	2.60535	0.000259368
Egr1	21.8283	2.60331	0.000261111
Cstdc4	2.15228	2.59224	0.0017462
Irak2	5.50671	2.58778	0.000301343
Lyst	5.11194	2.57432	0.000350309
Fmnl2	3.61761	2.54955	0.000653828
Maff	1.7865	2.5403	0.000312697
Dop1b	1.00588	2.52037	0.000624747
Trem1	5.06287	2.49301	0.000845088
Jun	9.45441	2.49088	0.000845088
Ets2	5.67398	2.48919	0.000783156
Ifitm1	6.17135	2.48891	0.00128869
AW011738	0.501826	2.48701	0.00101105
Nlrp3	9.00388	2.48287	0.000876942
Sgms2	5.74535	2.47974	0.000930953
Chst11	3.39904	2.4646	0.00111554
Zbp1	1.70175	2.45774	0.000698345
Slc20a1	1.90694	2.43416	0.000939543
Aig1	10.7502	2.43076	0.0013131
Dusp1	32.2864	2.42765	0.00128623
Sema4d	3.06226	2.42505	0.00143185
Rab7	8.28571	2.42167	0.00141085
Tlr4	2.20358	2.40248	0.00199221
Wfdc21	0.896596	2.38936	0.00215107
Ppp1r15a	4.19973	2.38223	0.0020294
Ddit3	1.84226	2.37443	0.0013776
Samsn1	7.36458	2.37379	0.0021303
Ehd1	2.02069	2.36062	0.00252961
Mirt2	0.546433	2.35674	0.00237551
Nfkbid	1.92255	2.34836	0.00164528
Plek	18.9891	2.34639	0.00260879
Cstb	12.956	2.34489	0.00282712
Hgsnat	1.05495	2.34325	0.00238667
Homer1	5.53124	2.34028	0.00312145
Il1rap	2.31732	2.33045	0.00394552
Gbp3	1.03711	2.32117	0.00234371
Abtb2	5.16547	2.31236	0.00375417
Gadd45g	1.42073	2.29465	0.00766478
Irf7	1.11294	2.29103	0.0032465
Snx20	2.77231	2.28358	0.00441077
Csrnp1	3.31428	2.28215	0.00449352
Jdp2	1.19546	2.28087	0.00316632
Atf3	9.36296	2.28023	0.00453129
Kansl1l	2.94405	2.27808	0.00514417
Snap23	3.86964	2.27295	0.00465444
Parp14	1.71513	2.26525	0.00316632
Atp6v0c	18.9222	2.26077	0.00490939
Dhrs9	1.23115	2.24235	0.00428059
Ubap1	1.42296	2.2315	0.00415024
Bcl2l11	2.83699	2.23106	0.00733726
Slc23a2	2.00284	2.22415	0.00470653
Sh2d3c	1.81104	2.20506	0.00578657
Cxcr4	5.36397	2.18612	0.0088204
Il15	0.967967	2.18121	0.0081791
F630028O10Rik	0.651259	2.16048	0.00936494
Cxcr2	1.9114	2.10646	0.00981156
Trim30a	1.7865	2.1032	0.00957566
Shtn1	0.00669102	-6.43181	0.00995929
Kcnq1ot1	0.00446068	-6.78117	0.00697814
Lpl	0.0312248	-6.81737	0.00573102
Krt79	0.00446068	-6.84735	0.00788676
Mrc1	0.0178427	-6.89573	0.00507231
Flvcr2	0	-7.18153	0.00697814
Cpne8	0	-7.19007	0.00687875
Bckdhb	0	-7.51642	0.00408958
Kcnip4	0.0178427	-7.57384	0.0024692
Nrg4	0	-7.90227	0.00342735

## Sheet: Cluster 8, p<0.01
Cluster 8: Gene Features (p<0.01)
FeatureName	Cluster 8 Average	Cluster 8 Log2 Fold Change	Cluster 8 P-Value
Ace	2.83353	5.46165	4.60068e-55
Adgre4	4.21288	5.36995	5.72571e-53
Eno3	1.44152	5.12623	4.84989e-44
Slc12a2	1.64531	4.46392	3.90166e-31
Rap1gap2	5.26524	4.14313	5.61296e-27
Cd22	2.52036	4.04236	1.37181e-24
Hes1	1.51981	4.01012	1.17681e-22
Zfyve9	1.94007	3.88214	2.62081e-21
Arhgef10l	1.18361	3.8922	4.55907e-21
Ceacam1	1.24809	3.83744	6.51967e-21
Grk3	2.05175	3.65797	4.45864e-18
Cd244a	1.59811	3.59463	1.64698e-17
Pot1b	1.07078	3.63931	2.11926e-17
Ldlrad3	4.19215	3.47131	5.39392e-16
Pou2f2	5.49666	3.36855	4.31746e-15
Fam49a	2.66198	3.2333	2.77626e-13
Treml4	3.59689	3.22395	2.88012e-13
Heg1	1.3782	3.24958	2.88012e-13
Dusp16	6.2393	3.1838	5.4676e-13
Clec4a1	1.72131	3.21238	6.92525e-13
Abi3	1.30105	3.20833	9.84831e-13
Rbpms	3.12483	3.18341	1.07852e-12
Cd36	5.73845	3.13552	4.29194e-12
Smpdl3b	1.34596	3.16303	4.75382e-12
Fcgr4	1.6718	3.01509	7.45285e-11
Spn	1.81457	2.95786	1.91839e-10
Tmem51	1.35747	2.94694	4.28237e-10
Nup107	1.66949	2.84929	2.82828e-09
Cbfa2t3	1.59811	2.83611	4.47534e-09
Apoc2	1.2953	2.82813	8.21245e-09
Ripk2	1.27803	2.74824	2.07593e-08
Dgkh	1.10417	2.72536	5.02981e-08
Bcl2	3.27911	2.68136	5.21662e-08
Plet1	0.00805962	-7.35542	5.82425e-08
Gpr141	2.67234	2.64063	1.1055e-07
Stap1	1.44037	2.58066	3.27471e-07
Id3	1.34365	2.61064	3.58466e-07
Gngt2	6.47878	2.53611	5.19416e-07
Myo1g	2.20719	2.54393	5.26555e-07
Fabp1	0.00805962	-6.98939	5.59778e-07
Tbc1d8	1.01436	2.51513	1.06596e-06
Agpat4	2.14847	2.47588	1.59811e-06
Fyb	7.76487	2.46062	1.59811e-06
Htr2c	0.00575687	-6.66211	1.85195e-06
Ptprj	7.93527	2.45071	1.85195e-06
Lpin1	0.00345412	-6.39858	3.39308e-06
Cd300ld	1.07193	2.43999	3.74865e-06
Krt79	0.0103624	-6.08944	4.90888e-06
Kcnip4	0.0656284	-5.86459	5.59682e-06
Nkg7	0.0046055	-6.68169	5.84616e-06
Rras	1.03278	2.33936	6.55986e-06
Il10ra	2.18876	2.37096	7.19432e-06
Mrc1	0.046055	-5.68688	7.50999e-06
Lst1	8.92546	2.35562	7.50999e-06
Nupr1	1.20664	2.3972	7.56461e-06
Slc7a2	0.0322385	-5.63349	9.10333e-06
Gm15987	1.29645	2.35901	1.21151e-05
Mertk	0.0126651	-5.65052	1.39522e-05
Lepr	0.00345412	-6.24416	1.49963e-05
Spata13	1.27342	2.32774	1.5213e-05
Flvcr2	0.0046055	-5.83844	1.75074e-05
Atp6v0d2	0.0310871	-5.41588	2.03909e-05
Krt19	0.00575687	-5.75167	2.1508e-05
Pecam1	2.24057	2.29158	2.39692e-05
Car4	0.00805962	-5.78043	2.47553e-05
Ifitm6	1.66374	2.31809	2.62175e-05
Stk10	4.38098	2.25581	3.07445e-05
Slc44a2	1.25615	2.26702	3.17937e-05
Dab2	0.018422	-5.30749	3.24626e-05
C1qc	0.0322385	-5.4933	3.47497e-05
Ear1	0.0299357	-5.33641	3.47497e-05
Spp1	0.102472	-5.23422	3.4816e-05
Dock5	2.12198	2.24857	3.77572e-05
Mbp	2.36838	2.2408	3.88475e-05
A530013C23Rik	1.15137	2.26415	3.95475e-05
Kcnn3	0.00805962	-5.43214	4.15616e-05
Dip2c	0.0161192	-5.25408	4.67788e-05
Rasgrp2	1.15253	2.22966	5.1352e-05
Csf1r	3.8951	2.21002	5.60855e-05
C530008M17Rik	0.00575687	-5.40269	5.93704e-05
Itga4	5.83862	2.1894	6.6855e-05
Acer3	3.42073	2.19566	6.71668e-05
Itgal	5.58302	2.17374	7.90511e-05
Ptpre	3.65677	2.17223	8.73338e-05
Dst	0.0564174	-4.86341	9.86781e-05
Ifitm3	11.9018	2.16399	0.000103695
Setbp1	1.59005	2.17045	0.000128308
Cxcr6	0.00690825	-5.39465	0.000130593
Pf4	0.00230275	-6.65863	0.000134255
Cx3cr1	1.70979	2.14778	0.000141244
Vav3	3.33784	2.13338	0.000141928
Gzma	0.0103624	-6.45811	0.000146857
Lrp12	0.0310871	-4.76376	0.000150553
Fgd4	2.31772	2.13686	0.000150553
Ltc4s	0.018422	-4.86299	0.000150648
Nrg4	0.0161192	-4.97333	0.000151921
Fgr	5.12937	2.09801	0.000201289
C1qa	0.0794448	-4.84602	0.000234003
C1qb	0.0932613	-4.79199	0.000234591
Dleu2	6.43734	2.07175	0.00028315
F11r	0.0310871	-4.55601	0.000289495
Camkk2	1.08459	2.08124	0.000338542
Mgll	0.0241789	-4.57756	0.000338598
Axl	0.0518119	-4.4544	0.000356277
Nr4a1	6.64343	2.04997	0.000356277
Smad3	1.06848	2.0769	0.000410426
Hck	3.12368	2.03663	0.000422706
Cdc42ep2	0.601018	2.02738	0.000429167
Bcl6	1.77312	2.038	0.000456864
Plcb4	0.0149679	-4.63154	0.000459693
Slc11a1	1.28148	2.04125	0.000486303
Gk	1.22161	2.04307	0.000536093
Pvt1	0.0253302	-4.37469	0.000547769
Pld3	0.046055	-4.29224	0.00058354
Xdh	1.1744	2.02688	0.000588923
Ramp1	0.0345412	-4.3849	0.000600678
F7	0.0333899	-4.32803	0.000613211
Filip1l	1.67064	2.01823	0.000629358
Plac8	9.04405	2.01379	0.000654254
Ptpro	1.21585	2.02086	0.000665905
Pip4k2a	4.71488	1.98037	0.000740188
Rhoc	0.0230275	-4.26335	0.000787102
Slc8a1	8.52017	1.97671	0.000803765
Gpnmb	0.0402981	-4.40381	0.000856585
Icos	0.027633	-4.41596	0.00087753
Ncr1	0.00345412	-5.40078	0.00089395
Rnf180	0.0322385	-4.19605	0.000913788
Lck	0.00805962	-4.48751	0.00091421
Cpne8	0.0161192	-4.26004	0.000976835
Mmp12	0.0264816	-5.06858	0.00100028
Ctsk	0.0506605	-4.27405	0.00100207
Nadk	3.17434	1.94524	0.00105165
Lair1	1.5935	1.95788	0.00105171
Chil3	0.259059	-4.09846	0.00106727
Pmepa1	0.0218761	-4.24137	0.00106727
Hvcn1	0.0437522	-4.06597	0.00113192
Net1	0.018422	-4.17203	0.00113323
Pglyrp1	3.11332	1.94529	0.00113427
Ctla4	0.0207247	-4.46998	0.00113528
Traf1	1.47261	1.95961	0.00113597
Nav1	1.46225	1.94597	0.00126376
Trbc2	0.046055	-4.15982	0.00127885
Cdk14	3.60265	1.92144	0.00141429
Bcar3	0.0541146	-3.97298	0.00154874
Maml3	2.5549	1.91164	0.00157331
Nav2	0.0679311	-4.01617	0.00157331
Prkce	1.94237	1.91052	0.00157331
Pclaf	0	-6.41788	0.00163459
Rnase6	1.01782	1.85588	0.00172368
Mmp19	0.0264816	-4.03319	0.00193313
Patj	0.027633	-3.96804	0.00193313
Ctsw	0.00805962	-4.27503	0.00193313
Frmd4a	0.036844	-3.93459	0.00194604
Cd6	0.00690825	-4.34482	0.00194604
Cd3e	0.0172706	-4.06844	0.00205251
Nuak2	1.09035	1.88812	0.00208469
Prf1	0.00230275	-5.41298	0.00216628
Jarid2	2.76675	1.86147	0.00240784
Pmaip1	1.02818	1.82459	0.00241845
Rras2	0.018422	-3.92667	0.00250055
Herc4	2.2636	1.85677	0.00250055
Adgre5	5.16392	1.84838	0.00254434
Cd2	0.0610229	-3.78968	0.00254434
Ctla2a	0.0149679	-4.27377	0.0026639
Saa3	0.107078	-4.58149	0.00267468
Sat1	7.36765	1.83191	0.00287217
Sh2d2a	0.00575687	-4.15644	0.00287217
Gzmb	0	-6.1263	0.00287925
Pparg	2.17264	1.85512	0.00296652
Lmna	0.120894	-3.71368	0.00296652
Tbx21	0.0046055	-4.39422	0.00316378
Tns1	0.0310871	-3.76646	0.00320599
Clec4a3	2.57793	1.82619	0.00322808
Serpinb6b	0.00230275	-4.80668	0.00323696
Tnfrsf1b	2.92679	1.82061	0.00324162
Il2rb	0.0195734	-3.90762	0.00324251
Rap1a	5.18349	1.81097	0.00333682
Ablim1	0.0379954	-3.72755	0.00352724
Cyfip2	1.59581	1.80919	0.0037912
Lhfpl2	0.055266	-3.66464	0.00382361
Zfp710	2.06902	1.80711	0.0038844
Etv6	5.17197	1.79807	0.00389309
Atp10a	0.0345412	-3.69069	0.00395773
Sox5	0.00345412	-5.37079	0.00402568
Il17ra	1.75239	1.79655	0.00410932
Itgav	0.933765	1.76327	0.00410932
Nfkbiz	4.61471	1.79448	0.00421371
Pid1	5.30323	1.80059	0.00428142
Ccl5	0.215307	-4.16307	0.00434662
Iglc2	0.0414495	-3.82743	0.00437212
Ccdc162	0.027633	-4.02965	0.0046286
Tet2	1.59811	1.786	0.00463761
Cd3g	0.0564174	-3.67387	0.00505741
Ly6d	0.0932613	-3.62543	0.00531123
Cd63	0.135862	-3.54584	0.00531123
Myo1e	0.108229	-3.52233	0.0053222
Klf3	2.50079	1.76328	0.00538094
Sytl3	0.0046055	-4.16875	0.00538094
Tmem164	2.84505	1.76275	0.00542772
Ikzf2	0.0172706	-4.26432	0.00565461
Bckdhb	0.0345412	-3.53712	0.00582012
Atp7a	1.18937	1.76573	0.00599074
Klrd1	0.0149679	-3.9255	0.0060597
Ifng	0.00575687	-4.42143	0.00611354
Nedd9	8.70324	1.73646	0.00634135
Trac	0.0253302	-3.63082	0.00653711
Lat	0.0207247	-3.62477	0.00660981
Lcp2	2.22446	1.7347	0.00673581
Vat1	0.0598715	-3.44534	0.0067828
Gm17749	1.58084	1.7437	0.0069339
Tox	0.0149679	-3.99941	0.00694259
AU020206	0.165798	-3.39838	0.00694259
Il18r1	0.0253302	-3.61249	0.00730911
Ly75	0.0483577	-3.44522	0.0073908
Iglc3	0.0195734	-3.64091	0.00757461
Cd300a	2.79093	1.71895	0.00758494
Lyn	11.1798	1.71112	0.00763809
Gimap4	0.0264816	-3.48708	0.00816298
Il7r	0.0575687	-3.47554	0.00818558
Camk4	0.0299357	-3.56899	0.0082564
Nebl	0.00575687	-3.90825	0.00834291
Gem	0.0207247	-3.56569	0.00860083
Cd4	0.00805962	-3.70198	0.00871953
Pdlim1	0.0483577	-3.35572	0.00888213
Il17a	0.00805962	-4.79398	0.00896873
Tmem131	1.44843	1.70037	0.00927082
Card11	0.046055	-3.34621	0.00949927
Mt1	0.115137	-3.40523	0.00953121
Cblb	3.10871	1.69579	0.009715
Mapkapk2	4.06435	1.68446	0.0098007

## Sheet: Cluster 9, p<0.01
Cluster 9: Gene Features (p<0.01)
FeatureName	Cluster 9 Average	Cluster 9 Log2 Fold Change	Cluster 9 P-Value
Il17a	3.32538	4.74733	6.52441e-28
Cxcr6	4.28449	4.66219	2.32483e-35
St6galnac3	10.4551	4.61116	1.28167e-35
Icos	7.6305	4.60925	2.32483e-35
Il1r1	1.0187	4.54372	4.82341e-30
Nebl	1.25704	4.5408	1.22156e-31
Ctla4	5.8154	4.51272	3.29016e-32
Il18r1	3.558	4.27623	5.94819e-29
Ifng	1.62144	4.27344	2.80514e-24
Cd6	1.73832	4.19381	8.35369e-27
Cd226	1.35903	4.05218	6.86771e-24
Cd5	1.56873	4.04237	2.84328e-24
Thy1	2.78337	3.99393	4.88873e-24
Tox	2.49461	3.96887	2.22736e-21
Bcl11b	2.43044	3.91165	6.07297e-23
Camk4	3.45601	3.89143	2.37941e-22
Ikzf2	3.30819	3.8888	3.13358e-19
Ece1	2.29522	3.87787	5.553e-21
Rora	7.41507	3.87021	1.26195e-22
Cd28	3.06182	3.86565	3.73012e-22
Sntb1	2.11417	3.83842	2.59669e-21
Themis	2.22418	3.83505	4.64734e-21
Cd3g	6.71378	3.83505	5.88521e-22
Cd4	1.07943	3.80425	1.28693e-20
Ctla2a	2.72608	3.73934	7.19236e-19
Cd3e	2.6917	3.73007	2.19359e-20
Itk	5.3559	3.70039	4.81347e-20
Trac	2.80056	3.68456	1.48228e-19
Rnf125	2.27116	3.6443	3.36582e-19
Ptpn22	4.73597	3.6347	2.84015e-19
Tbx21	1.00266	3.6235	1.81744e-17
Tnfrsf9	1.09433	3.60622	1.4197e-15
Tnik	2.5794	3.58443	2.28779e-18
Skap1	7.28787	3.57739	1.96181e-18
Lat	2.16001	3.54653	1.08064e-17
Trdc	0.713891	3.49795	3.01574e-12
Lck	1.60654	3.48899	7.17009e-17
Maf	2.0374	3.46475	2.94248e-16
Ikzf3	4.33491	3.42056	2.94248e-16
Atp2b4	1.44497	3.37663	2.44415e-15
Sh2d2a	0.904109	3.37027	1.97646e-15
Il2rb	2.26314	3.35045	4.68489e-15
Inpp4b	14.1678	3.29897	6.55421e-15
Kdm2b	4.28907	3.28046	1.37378e-14
Trbc2	5.79821	3.236	6.55783e-14
Areg	0.906401	3.16034	2.19956e-07
Cd3d	3.16839	3.15823	3.64576e-13
Ctsw	1.16308	3.13534	2.58906e-12
Mllt3	2.22303	3.12428	1.1422e-12
Trbc1	3.21308	3.1093	4.54687e-12
Ttc39c	1.09433	3.08466	6.35795e-12
Slc35d1	1.11495	3.0421	1.88968e-11
Msi2	2.56909	2.98457	2.07624e-11
Grap2	4.27418	2.95291	7.08859e-11
Gimap3	1.29142	2.94695	8.62416e-11
Plcb4	2.35137	2.93858	1.26623e-10
Cd247	1.01755	2.89782	1.83388e-10
D16Ertd472e	2.90598	2.82669	6.3033e-10
Gimap4	1.70738	2.81281	1.19636e-09
Rabgap1l	7.13318	2.75546	2.71568e-09
Prkcq	0.951091	2.74861	3.46696e-09
Ern1	3.52591	2.71048	7.83348e-09
Cish	1.11152	2.70318	1.3893e-08
Ppp1r16b	3.88343	2.68934	9.35033e-09
Cd69	2.89109	2.68536	1.31472e-08
Tex2	2.28033	2.68133	1.46559e-08
Sytl3	0.520235	2.64971	9.21461e-08
Lpxn	2.13251	2.60009	5.4731e-08
Ms4a4b	3.93614	2.58699	9.08699e-08
Rbl2	1.31205	2.56921	1.00205e-07
Fam169b	0.810146	2.56603	9.35886e-08
Pmepa1	2.08782	2.56267	1.35248e-07
Ramp1	3.53966	2.54513	1.52307e-07
Arap2	1.83572	2.54362	1.56096e-07
Sept1	1.25131	2.54213	1.58782e-07
Zeb1	3.20735	2.53973	1.52608e-07
Ets1	5.32038	2.52357	1.58404e-07
Emb	7.0289	2.52188	1.5507e-07
Nr3c1	5.12787	2.51186	1.92374e-07
Furin	4.65461	2.48876	3.33771e-07
Man2a2	1.21808	2.45766	1.03497e-06
Lamc1	1.2284	2.45715	8.22957e-07
Il21r	1.71425	2.42691	1.06066e-06
P2ry10	1.57331	2.41729	1.26962e-06
Ptprcap	2.49575	2.39545	1.45865e-06
Smad7	2.82692	2.37982	1.72961e-06
Raet1e	1.03589	2.37557	2.90232e-06
Ly6a	3.31163	2.37168	2.85171e-06
Ndfip1	6.17407	2.37083	1.74419e-06
Gramd3	1.4782	2.34848	4.94677e-06
Tcf7	0.593572	2.34649	4.0844e-06
Slc9a9	2.5519	2.34292	3.30977e-06
Lrba	1.83687	2.3401	3.65247e-06
Zbtb1	1.22152	2.33361	4.18442e-06
Tmem176a	2.16574	2.32735	6.39141e-06
Il7r	2.73754	2.32422	6.09058e-06
Dgat1	3.558	2.30529	5.13878e-06
Osbpl3	1.32121	2.30038	8.21242e-06
Ltb	7.88603	2.27778	6.98615e-06
Gimap1	1.0313	2.2717	5.69923e-06
Gpr183	1.57102	2.26755	1.21217e-05
Foxo1	1.87239	2.2414	1.45351e-05
Cyfip2	2.05802	2.23596	1.33958e-05
Ablim1	2.05229	2.22684	1.6375e-05
Stat4	2.53357	2.20968	2.1112e-05
Il18rap	1.04276	2.19949	2.64859e-05
Nkg7	2.28033	2.18786	7.59688e-05
Cd82	1.81395	2.18282	2.65185e-05
Atad2	1.00724	2.16698	2.1112e-05
Mapkapk3	2.13251	2.15913	3.65064e-05
Rgs1	5.22183	2.14747	4.91124e-05
Ifngr1	4.23751	2.1341	4.43942e-05
Spn	1.13214	2.12122	7.16394e-05
Tnfaip3	4.96515	2.11618	5.78434e-05
Pdcd4	2.07979	2.11277	6.4111e-05
Gm12840	0.909838	2.09297	0.000101667
Sipa1l1	2.52784	2.08593	8.79572e-05
Il12rb2	0.948799	2.08524	0.000110165
Klrk1	0.632532	2.05177	0.00015703
Rbpj	2.87161	2.04392	0.000151543
Cdk17	1.72571	2.04137	0.000146328
Phactr2	1.49195	2.02587	0.000205066
Rhoh	1.50799	1.99999	0.000241441
Ttc39b	1.33955	1.97446	0.000316538
4930523C07Rik	1.62258	1.97222	0.00032363
Itgav	1.0588	1.97127	0.000411024
Ss18	1.34872	1.96612	0.000333824
Aebp2	1.7727	1.95789	0.000354852
Nlrc5	1.48278	1.94232	0.000443636
Ms4a6b	2.05	1.94044	0.000455552
Fnbp1	4.31085	1.93628	0.000402649
Pde7a	1.67644	1.93459	0.000478864
Rnf138	1.09318	1.9215	0.000541216
Prkch	3.63362	1.91508	0.000533375
Lsamp	1.08974	1.90812	0.00274281
Aak1	1.80478	1.90187	0.000627437
Itpr1	2.80973	1.89294	0.000659279
Ankrd12	3.64623	1.89101	0.000717548
Zc3hav1	4.78983	1.8881	0.000658006
Vgll4	1.82999	1.88539	0.000731402
Saraf	1.90447	1.88375	0.000731023
Gem	0.830772	1.87432	0.000703579
Gm8369	1.10693	1.87052	0.000975997
Gm2682	1.19173	1.85923	0.0015521
S100a4	9.97499	1.85225	0.00103768
Gbp3	0.734517	1.85224	0.000731402
Itgb7	1.67415	1.83797	0.00116202
Utrn	2.02135	1.83246	0.0012003
Tut4	2.02594	1.81131	0.0014474
Mbd2	2.57826	1.80185	0.00149035
Lrrc8c	1.38424	1.79027	0.0018662
Gpr132	2.32731	1.78701	0.00178406
Gm26740	4.52054	1.7862	0.00172196
Tmem176b	1.72342	1.78584	0.00220984
Atxn1	6.70691	1.78437	0.00178277
Isy1	1.88155	1.76778	0.00217548
Nrip1	2.31012	1.75699	0.00244221
Slco3a1	1.65008	1.72906	0.00309313
Socs1	1.09433	1.72877	0.00369548
Pitpnc1	2.82462	1.72735	0.00300722
Stat5b	1.74405	1.72594	0.00309037
Med14	1.33267	1.72396	0.00328445
Fryl	2.54961	1.71493	0.00327145
Znrf3	0.742538	1.7146	0.00244431
Gng2	2.06604	1.71457	0.00327767
Hopx	1.1436	1.7104	0.00401133
Crem	2.20699	1.70376	0.00368656
Igtp	1.00266	1.7026	0.00274281
Lgals1	6.73326	1.6951	0.00399756
Nlk	1.07943	1.68343	0.00459233
Hcst	2.59086	1.67307	0.00456882
Prkca	2.1348	1.66494	0.00533676
Hivep2	3.93041	1.65925	0.00510809
Glcci1	1.09547	1.646	0.00643292
Mxi1	1.12412	1.6453	0.00635043
Dnajc1	2.08323	1.64113	0.0060105
Znrf1	2.50263	1.63153	0.00636587
Gimap6	1.27309	1.61779	0.00769906
Dusp10	0.721912	1.60529	0.00672109
Irf4	0.539715	1.60525	0.00644742
H2-Q7	2.20928	1.60366	0.00791566
Hif1a	2.18636	1.6025	0.00795636
Fkbp3	0.891504	1.60195	0.00506364
Uhrf2	1.57904	1.6003	0.00841783
Nsd3	5.64352	1.59866	0.00781214
Vps37b	5.47164	1.58275	0.00891833
Smyd3	2.86473	1.57786	0.00953114
Slc4a7	1.00609	1.56825	0.00661477
Smad3	0.778061	1.55655	0.00851928
Il1b	2.11761	-2.57557	0.00991579
Cxcl2	2.24709	-2.6063	0.00964524
Ftl1	5.21954	-2.86537	0.00364473
Ctsd	1.72228	-2.97019	0.00261796
Lipa	0.155841	-2.98787	0.00942693
Plcg2	0.0825042	-2.9896	0.00963313
Mpp1	0.100839	-3.02811	0.00851917
Pygl	0.0767748	-3.03637	0.00880292
Rhoc	0.0550028	-3.04414	0.00880292
Nav1	0.0515651	-3.04689	0.00961055
Anxa4	0.110006	-3.04899	0.00792258
Rnf130	0.115735	-3.05412	0.0076526
Abca1	0.0825042	-3.05876	0.00845917
Cd86	0.176467	-3.06475	0.00810971
Emilin2	0.142091	-3.07933	0.00742997
Sgk1	0.258972	-3.086	0.00711315
Slc11a1	0.0412521	-3.08865	0.009095
Prkar2b	0.0504193	-3.09642	0.00792206
Ncf2	0.221157	-3.10205	0.00672632
Plaur	0.286473	-3.11199	0.00659535
Gm5150	0.042398	-3.11425	0.00893673
Lyn	0.441168	-3.11791	0.00617289
Bank1	0.139799	-3.11797	0.00815539
Bcar3	0.0985467	-3.1192	0.00681944
Fndc3b	0.143237	-3.1208	0.00664337
Colgalt1	0.0790666	-3.13308	0.00643292
Gns	0.162717	-3.13892	0.00593093
Ms4a6d	0.0698994	-3.14352	0.00664337
Frmd4a	0.06417	-3.15053	0.00679883
H2-DMb2	0.0309391	-3.16093	0.00777042
Pros1	0.0458357	-3.17271	0.00626572
Pla2g7	0.0939632	-3.17301	0.00613842
Lamp1	0.452627	-3.18593	0.00502467
Bst1	0.0492734	-3.18918	0.00617289
Fmnl2	0.0756289	-3.18935	0.00751716
Rab31	0.0561487	-3.19229	0.00603744
H2-Ob	0.0160425	-3.19854	0.00903102
Clec5a	0.0206261	-3.20549	0.00880904
Asah1	0.0916714	-3.20613	0.00498838
Tcf4	0.0779207	-3.21036	0.0073368
Igkc	0.512214	-3.21773	0.00644742
Gm34455	0.0435439	-3.22222	0.0064634
Lair1	0.0492734	-3.22541	0.00551902
Ly6i	0.0504193	-3.25844	0.007127
Sirpb1b	0.0492734	-3.26102	0.00510527
Ighd	0.042398	-3.28327	0.00607344
Cxcl16	0.0813583	-3.28537	0.00489926
Gpr137b	0.0515651	-3.29277	0.00454845
Fnip2	0.0687535	-3.3007	0.00492873
Tpd52	0.19251	-3.3016	0.00377052
Tmbim1	0.0504193	-3.30207	0.00410654
Wfdc21	0.0183343	-3.30282	0.00973337
Ebf1	0.199385	-3.30489	0.00479771
Ms4a1	0.0550028	-3.30992	0.00546997
Cd79b	0.0698994	-3.31021	0.00523626
Pilra	0.0584405	-3.32415	0.0040386
Zfyve9	0.0194802	-3.33107	0.00720917
Pkig	0.0538569	-3.33139	0.0039162
Ccl2	0.0378144	-3.34306	0.00715376
Syk	0.163863	-3.34472	0.00326456
Hp	0.161571	-3.34836	0.00369493
Pstpip2	0.042398	-3.35574	0.00449308
Gngt2	0.131778	-3.3636	0.00343525
Pax5	0.0263555	-3.36583	0.00512008
Fpr1	0.0183343	-3.37638	0.00589758
Rasgrp3	0.010313	-3.37897	0.00750884
Cd300lb	0.0229178	-3.38942	0.0046273
Ccdc88a	0.165008	-3.39479	0.00298526
Pira2	0.0378144	-3.39939	0.00344446
Aif1	0.0481275	-3.40297	0.00380364
Chpt1	0.0412521	-3.40756	0.00317395
Hck	0.0813583	-3.4182	0.00286691
Fcgr2b	0.0618782	-3.42178	0.00304555
Apobec1	0.0492734	-3.42673	0.00313145
Gda	0.144382	-3.42673	0.00269514
Ccdc162	0.042398	-3.43091	0.00795028
Pbx1	0.121465	-3.43112	0.00292692
Scd1	0.0114589	-3.4383	0.00605707
Mob3b	0.0676076	-3.44358	0.00276551
Lrrk2	0.0458357	-3.45228	0.0029893
Fcer1g	0.63597	-3.45637	0.00222135
Ncf1	0.101984	-3.46333	0.00236881
Bcl11a	0.0183343	-3.47453	0.0040822
Ctsz	0.445752	-3.47623	0.00213769
Gm31243	0.0114589	-3.47764	0.00559219
Itgam	0.0653159	-3.4805	0.0025032
Lpcat2	0.0458357	-3.4836	0.00264087
Sgk3	0.0435439	-3.50309	0.00247285
Pirb	0.0458357	-3.50923	0.00236897
Fgd4	0.052711	-3.51771	0.00247659
March1	0.0504193	-3.51936	0.00232333
Psap	1.32923	-3.53033	0.000356455
Cd22	0.0206261	-3.53199	0.00367385
Ifitm6	0.0332309	-3.53455	0.00349527
Chil1	0.032085	-3.53877	0.00301918
Igsf6	0.0595864	-3.54095	0.00210126
Nfam1	0.0584405	-3.54115	0.00209759
Idh1	0.0538569	-3.54317	0.00201483
Creb5	0.142091	-3.55959	0.00195016
Vat1	0.0550028	-3.5661	0.00191995
Spi1	0.163863	-3.57002	0.00165267
Dock4	0.113443	-3.576	0.00182796
Creg1	0.156987	-3.58291	0.00161568
Mctp1	0.100839	-3.58481	0.00174025
Ifi30	0.166154	-3.60174	0.00161568
Aldh2	0.0550028	-3.60543	0.00169524
Tyrobp	0.610761	-3.60687	0.00141385
Grn	0.177613	-3.61434	0.00144808
Hmox1	0.0446898	-3.61678	0.00265376
Cd79a	0.120319	-3.61736	0.00191981
H2-DMa	0.129486	-3.62831	0.00142746
Tnfaip2	0.107714	-3.62934	0.00153874
Unc93b1	0.10313	-3.63956	0.00133797
Fcgr4	0.0206261	-3.64427	0.0024475
Fcer2a	0.010313	-3.64704	0.00394389
Fgr	0.10886	-3.66668	0.00130481
Gm50022	0.0297932	-3.67264	0.0019633
C3	0.10886	-3.67851	0.00129784
Csf2rb	0.0870878	-3.68638	0.00122993
Tlr2	0.0951091	-3.68677	0.00124523
Adgre4	0.0194802	-3.69771	0.00325743
Lgmn	0.06417	-3.71049	0.00124534
Dmxl2	0.084796	-3.71484	0.00114806
Tlr4	0.0343768	-3.72087	0.00154142
Ly6d	0.0859419	-3.74254	0.00149593
Vpreb3	0.00687535	-3.75433	0.00459233
Hexa	0.154695	-3.75936	0.000908971
Cd93	0.0366685	-3.76455	0.0012347
Ctss	1.01641	-3.76686	0.000895118
App	0.214282	-3.78867	0.000815304
Mcemp1	0.0951091	-3.79278	0.000872732
Csf2ra	0.0721912	-3.80241	0.000866412
Aoah	0.0343768	-3.80471	0.00135063
Cd63	0.113443	-3.80473	0.000961926
Gpr141	0.0366685	-3.81697	0.00117221
Iglc3	0.0171884	-3.81849	0.00194422
Alox5ap	0.179905	-3.82177	0.00074835
Cd180	0.0206261	-3.82235	0.00127526
S100a1	0.0550028	-3.82516	0.000936578
Gab2	0.214282	-3.83118	0.000728224
Mzb1	0.0126048	-3.8404	0.00191712
Lrmda	0.338038	-3.84623	0.000703579
Ctsl	0.104276	-3.86292	0.000728224
Tgm2	0.0802125	-3.87973	0.000747058
Rnase6	0.0206261	-3.88184	0.00107469
Cd74	2.28147	-3.89524	0.000100586
Mmp8	0.0160425	-3.9116	0.00181992
Lmo2	0.021772	-3.91198	0.000813067
Nupr1	0.0171884	-3.91374	0.00112466
Wdfy4	0.052711	-3.9179	0.000685375
Cd9	0.382728	-3.92368	0.000536859
Klra2	0.0343768	-3.93027	0.000718956
Ace	0.010313	-3.94024	0.0021084
Tmem51	0.0137507	-3.94431	0.00116596
Mef2c	0.0664617	-3.96816	0.000639103
Plbd1	0.0263555	-3.97186	0.000731023
Fcgr3	0.105422	-3.98532	0.000460618
Tgfbi	0.0836501	-3.99008	0.000492112
Wdfy3	0.0550028	-3.99344	0.000513612
Cd300c2	0.0710453	-3.99494	0.000478864
Dip2c	0.0401062	-3.9961	0.000613497
Smpdl3b	0.0114589	-4.01056	0.00121527
Fcmr	0.0160425	-4.01088	0.00100098
Agap1	0.0412521	-4.01797	0.000530253
Kynu	0.0275014	-4.03568	0.000558689
Plin2	0.221157	-4.03855	0.000387868
Tns3	0.0309391	-4.04276	0.000569319
Fpr2	0.0401062	-4.04983	0.000460618
Rassf4	0.0550028	-4.05895	0.000401334
Ctsh	0.120319	-4.07799	0.000338144
Pf4	0.0194802	-4.078	0.00651667
Pla2g15	0.0297932	-4.07812	0.00043264
Cd300a	0.0550028	-4.09031	0.000376005
Clec12a	0.032085	-4.09859	0.000409499
Hacd4	0.0148966	-4.11255	0.00058546
F11r	0.042398	-4.12172	0.000354548
Cd302	0.0595864	-4.13695	0.000310685
Iglc2	0.0332309	-4.1379	0.000733997
Ptpro	0.0183343	-4.15593	0.000504674
Rasal2	0.0332309	-4.15879	0.000353493
H2-Ab1	0.720766	-4.16708	0.000275251
H2-DMb1	0.0607323	-4.16968	0.000300545
Arhgap24	0.0790666	-4.17019	0.000279084
Naaa	0.0595864	-4.17149	0.000292979
Ly86	0.0504193	-4.17492	0.000295137
Zfp608	0.0676076	-4.17691	0.000278625
Eepd1	0.0389603	-4.17898	0.000318789
Blnk	0.0194802	-4.18352	0.000531289
Clec4a1	0.0126048	-4.20379	0.00055475
Trf	0.084796	-4.2421	0.000228945
Csf1r	0.0504193	-4.26904	0.0002234
H2-Aa	0.66118	-4.28215	0.000188599
Clec4a3	0.0412521	-4.28703	0.000217227
Cd68	0.0653159	-4.28932	0.000192143
Pld4	0.0446898	-4.30301	0.000197168
Mpeg1	0.142091	-4.32463	0.000154177
Tns1	0.0206261	-4.33438	0.000241801
Axl	0.0561487	-4.34103	0.000167542
Apoc2	0.010313	-4.34808	0.000489937
F10	0.042398	-4.36353	0.000197357
Nrp2	0.0309391	-4.36811	0.000186802
Zfhx3	0.0275014	-4.39387	0.000174252
Mafb	0.0401062	-4.40105	0.00024987
Dram1	0.0275014	-4.40365	0.000158978
Cdk14	0.0504193	-4.40432	0.000156614
Itgax	0.0492734	-4.40863	0.000140157
Ldlrad3	0.0240637	-4.42854	0.000245597
Slpi	0.0733371	-4.4297	0.000141379
Chil3	0.205115	-4.43461	0.000135509
Ear2	0.0951091	-4.43893	0.00013865
Sirpa	0.170738	-4.4477	0.000101234
Lilra5	0.0171884	-4.46934	0.000168791
Pparg	0.0297932	-4.46995	0.000170997
Plekhg1	0.032085	-4.49091	0.000128817
Shtn1	0.0332309	-4.50953	0.000106935
Clec4n	0.0676076	-4.51497	0.000104576
Slc8a1	0.107714	-4.52013	9.58307e-05
Pid1	0.0733371	-4.53738	0.000106935
Trem2	0.0481275	-4.54824	0.000100066
Gatm	0.0240637	-4.57229	0.000103446
Ceacam1	0.00458357	-4.57485	0.000392748
Sirpb1c	0.0297932	-4.59996	8.16516e-05
Hebp1	0.0389603	-4.60757	7.52558e-05
Cd36	0.0343768	-4.62848	0.000123949
Ctsk	0.0389603	-4.64443	0.000122298
Mgst1	0.0515651	-4.66399	6.30323e-05
Adgre1	0.0309391	-4.67966	6.55287e-05
Lyz2	2.93807	-4.70029	4.36743e-06
Mmp14	0.0160425	-4.71972	8.2293e-05
Ear1	0.0458357	-4.74017	6.90596e-05
Dapk1	0.0492734	-4.79249	3.99668e-05
Fcgrt	0.0297932	-4.7966	4.41101e-05
Mmp19	0.0148966	-4.8194	7.85481e-05
Saa3	0.0905255	-4.82166	0.000559772
C530008M17Rik	0.00916714	-4.8242	8.65457e-05
Krt79	0.0263555	-4.83238	5.70163e-05
Ccl6	0.246367	-4.8347	2.86034e-05
Rbpms	0.0148966	-4.86364	6.86177e-05
Gstm1	0.0126048	-4.88616	5.34671e-05
F13a1	0.010313	-4.89225	0.000185238
Lhfpl2	0.0229178	-4.89675	3.65199e-05
Mitf	0.0469816	-4.92032	2.66338e-05
Lrp1	0.0412521	-4.92731	2.44794e-05
Myof	0.0378144	-4.93228	2.53596e-05
Tbxas1	0.0297932	-4.94174	2.62832e-05
Prkn	0.0171884	-4.96931	3.62174e-05
Cybb	0.202823	-4.97528	1.72049e-05
Cfb	0.0378144	-4.9885	2.84089e-05
Iglc1	0.00572946	-4.9894	0.00148673
Fn1	0.0916714	-4.99285	2.74137e-05
Spp1	0.119173	-5.01873	2.19804e-05
Mt1	0.0366685	-5.02982	3.19377e-05
Tbc1d9	0.0515651	-5.03797	1.7459e-05
Mertk	0.0194802	-5.07214	2.26535e-05
F7	0.0194802	-5.07328	2.1967e-05
Cebpa	0.0183343	-5.16572	1.46096e-05
Cpne8	0.00802125	-5.17547	2.72439e-05
Lpl	0.10313	-5.20195	1.11655e-05
Apoe	0.617636	-5.22251	1.59404e-05
Plcb1	0.0378144	-5.22702	1.33064e-05
Ccl9	0.0137507	-5.24479	1.87635e-05
Rnf180	0.0148966	-5.25544	1.36212e-05
Lrp12	0.021772	-5.25694	1.11591e-05
Atp6v0d2	0.0343768	-5.27604	9.80326e-06
Car4	0.0114589	-5.32776	2.51575e-05
Mmp12	0.021772	-5.33905	0.000190221
Olr1	0.0252096	-5.34854	1.02109e-05
Il18	0.0183343	-5.35825	8.78267e-06
Kcnn3	0.00802125	-5.43929	1.27924e-05
C1qb	0.0572946	-5.48505	9.39276e-06
C1qa	0.0504193	-5.49131	1.11591e-05
Slc7a2	0.0343768	-5.54435	3.59443e-06
Mrc1	0.0492734	-5.59207	3.00384e-06
Ltc4s	0.010313	-5.63649	5.38535e-06
Ms4a7	0.00458357	-5.65252	3.44014e-05
Sort1	0.0126048	-5.70319	3.19973e-06
Gpnmb	0.0148966	-5.77518	5.84509e-06
Tcf7l2	0.052711	-5.91097	8.95208e-07
Lepr	0.00458357	-5.92919	9.27164e-06
Cxcl3	0.00687535	-6.00248	7.24141e-05
Plet1	0.021772	-6.04012	8.7232e-07
Inhba	0.00687535	-6.23472	6.20325e-06
Htr2c	0.00802125	-6.25403	1.48642e-06
Krt19	0.00343768	-6.34414	1.48374e-06
Dab2	0.00802125	-6.40286	3.81576e-07
C1qc	0.0160425	-6.45215	6.11583e-07
Kcnip4	0.0412521	-6.52062	1.70252e-07
Flvcr2	0.00229178	-6.58296	8.7232e-07
Fabp1	0.00802125	-6.99654	1.43013e-07
Nrg4	0.00229178	-7.30386	1.15764e-07

## Sheet: Cluster 10, p<0.01
Cluster 10: Gene Features (p<0.01)
FeatureName	Cluster 10 Average	Cluster 10 Log2 Fold Change	Cluster 10 P-Value
Ngp	11.8984	7.33051	2.85154e-28
Camp	6.02663	6.80333	2.91977e-09
Ly6g	3.32415	5.83961	4.12684e-40
Retnlg	124.232	5.82491	1.95944e-43
Ltf	1.51545	5.66929	1.19747e-16
Cstdc5	1.32544	5.52464	8.98594e-14
Wfdc21	4.25313	5.29478	5.85559e-31
S100a8	466.988	5.25928	1.95857e-32
Stfa1	2.08786	5.18711	3.09773e-14
S100a9	867.469	4.94837	5.63716e-27
Cstdc4	7.55851	4.88323	3.19963e-21
Stfa2l1	6.33629	4.79636	2.73069e-21
Lcn2	21.4463	4.77621	8.3286e-23
Mrgpra2b	2.09255	4.73735	1.2786e-21
Lrg1	10.2164	4.6213	3.19926e-21
Mmp8	4.07249	4.52538	6.73416e-19
Ifitm1	19.5602	4.52436	2.81374e-19
Mirt2	1.72659	4.34456	4.13279e-17
G0s2	32.7559	4.12272	8.87895e-15
Mmp9	4.10768	4.07945	2.07145e-14
Pglyrp1	11.5419	4.05446	2.07982e-14
Asprv1	3.61269	3.96573	4.90926e-12
A530064D06Rik	1.34186	3.96264	8.60424e-13
Cxcr2	5.57387	3.88984	1.29508e-12
Rdh12	1.23395	3.87286	1.11246e-11
Dhrs9	2.96992	3.70093	1.28533e-10
Hp	16.7028	3.66755	1.38785e-10
Ifitm6	3.86605	3.60185	1.68514e-09
Gm16556	1.42396	3.55923	2.12844e-09
Il1f9	2.35294	3.51262	1.10774e-08
Hdc	7.8799	3.49907	4.13603e-09
Mtus1	1.67732	3.3991	2.253e-08
Trem1	8.77134	3.39615	2.52725e-08
Gadd45a	3.99038	3.36574	5.46939e-08
H2-Q10	2.1512	3.31217	1.63545e-07
Cdkn2d	2.79163	3.29671	1.40838e-07
Pi16	1.24802	3.28252	1.78644e-07
Slc2a3	1.93772	3.23282	4.05376e-07
Cebpd	5.69351	3.21431	4.59174e-07
Sh2d3c	3.37576	3.21058	6.98321e-07
Sfxn5	1.03924	3.20658	5.75651e-07
Adam8	2.43036	3.19321	6.98321e-07
Stx11	3.44848	3.10578	2.19893e-06
F630028O10Rik	1.16591	3.09324	2.98719e-06
Arg2	5.01555	3.09269	2.3902e-06
Slc40a1	0.900828	3.08916	3.32615e-06
S100a11	44.1945	3.03423	3.9417e-06
Gm20406	1.058	3.02084	6.00057e-06
Slc16a3	2.38344	2.97671	1.14682e-05
Cyp4f18	3.76752	2.9712	1.21572e-05
S100a6	46.0525	2.94634	1.23081e-05
4732465J04Rik	0.85391	2.93999	1.99307e-05
Trem3	6.69521	2.93896	1.79893e-05
Fpr1	1.3184	2.92311	1.79893e-05
Ifitm2	17.8336	2.92304	1.78482e-05
Pnkp	1.31371	2.92279	1.26149e-05
R3hdm4	2.52419	2.92129	2.04464e-05
Pip5k1b	1.61398	2.91793	1.7265e-05
Il1b	79.6341	2.86111	3.5982e-05
Gm5150	2.30837	2.81779	8.16061e-05
Cxcr5	1.50842	2.80729	7.43663e-05
Dhrs7	2.21219	2.80523	8.20762e-05
Slfn4	1.42631	2.7895	0.000164114
Upp1	1.8908	2.74792	0.000155637
Ccr1	4.21559	2.73233	0.000172868
Lmnb1	9.1373	2.72807	0.000168812
Cd300lb	1.45212	2.72033	0.00013683
Csf3r	5.93514	2.68646	0.000266994
Selenon	1.58583	2.67596	0.000200817
Gm39321	0.539558	2.64083	0.000570437
Sell	4.32585	2.63201	0.00047344
Anxa1	9.21237	2.63064	0.000479113
Msra	3.20216	2.62928	0.000524099
Mxd1	8.51798	2.62288	0.000514796
Hmgb2	9.59944	2.60107	0.00058797
Wfdc17	34.5458	2.59816	0.000753014
Il1r2	5.13988	2.59076	0.000832884
Ankrd33b	2.50543	2.58436	0.000879622
Rtp4	0.9454	2.57107	0.000867022
C5ar1	3.22093	2.56696	0.000879622
Grina	5.02727	2.56018	0.000879622
Flot1	1.16357	2.55484	0.00064828
4833407H14Rik	0.649816	2.54718	0.0010136
Jaml	2.2333	2.54713	0.00112295
Cd14	18.2746	2.54613	0.00102466
Glrx	3.31711	2.54534	0.00103089
Pde7b	3.52824	2.52305	0.0018043
Acod1	6.95561	2.52011	0.00153523
Gm34084	1.17295	2.49731	0.00119175
Ogfrl1	2.08316	2.46702	0.00119573
Clec4d	10.0968	2.45077	0.00229603
Rasip1	1.21049	2.44515	0.00191289
Cd300ld	1.15888	2.44266	0.0018043
Srgn	59.0769	2.41255	0.00296715
4933432I03Rik	0.628703	2.3999	0.00383902
Hcar2	7.43887	2.39604	0.00398841
2310001H17Rik	1.64917	2.39488	0.00228452
Nudt4	1.7735	2.3732	0.00265971
Sephs2	1.19641	2.36881	0.00289983
Slfn1	1.64683	2.36782	0.00308826
Lilr4b	5.37447	2.36299	0.00474271
Treml4	2.41394	2.35748	0.00585946
Sorl1	4.26251	2.33932	0.00568242
Osm	4.32585	2.32243	0.00725227
Ipcef1	1.60695	2.32066	0.00419042
Msrb1	20.8856	2.31205	0.00652002
Slc7a11	7.74852	2.29245	0.00920716
Chil1	1.67263	2.26534	0.00674072
Trpm2	0.675621	2.26095	0.00803764
Hacd4	1.19641	2.26083	0.00638177
Dgat2	1.10727	2.25567	0.00711484
Il18rap	1.14715	2.249	0.00724628
F5	0.999356	2.24737	0.00844556
Lbr	1.16357	2.23395	0.00737097
Mrc1	0.0140754	-7.18422	0.00867728
Kcnq1ot1	0.00234591	-7.29209	0.00920977
Plet1	0.00703772	-7.30182	0.0085039
Dab2	0.00234591	-7.34245	0.00889335
Ext1	0.00703772	-7.42278	0.00671459
Frmd4a	0	-7.92882	0.00590616
Il7r	0	-8.09921	0.00623861
Htr2c	0	-8.19377	0.00647498
Kcnip4	0.00703772	-8.66971	0.00173657

[truncated: 6 more sheets: Cluster 11, p<0.01, Cluster 12, p<0.01, Cluster 13, p<0.01, Cluster 14, p<0.05, Cluster 15, p<0.01, Clluster 16, p<0.01]
